# Supplementary material for: A correctable immune niche for epithelial stem cell reprogramming and post-viral lung diseases
Source: J Clin Invest. 2024 Jul 25;134(18):e183092. doi: 10.1172/JCI183092 (PMC11405052; doi:10.1172/JCI183092)
Supplement: Supporting data values [file jci-134-183092-s159.xlsx]

## Sheet: Figure 1
Figure 1a											Figure 1b
external_gene_name	logFC.DC	P.DC	DC_control	DC_SEV	logFC.mono	P.mono	mono_control	mono_SEV	logFC.DC_mono			WT UV-SeV			WT SeV dpi5			WT SeV dpi12			WT SeV dpi21			WT SeV dpi49
Gm3571	2.37	0.0115	-2.6292	-0.38691	-3.17	0.00199	0.312734	-2.75593	5.54		Monocytes	1.05882	0.951355	0.989824	0.72356	0.659424	0.678369	0.72359	0.600028	0.535749	1.46443	1.32136	1.07022	0.713923	0.456334	0.514301
Gm6981	3.92	0.00141	-1.74607	2.12551	-1.41	0.342	1.20735	-0.319114	5.33		AMs	1.26039	0.968383	0.77123	3.46967	3.40627	2.81335	1.79386	1.8516	1.656	7.67101	7.17327	6.76407	6.72632	6.0798	6.04626
Pgk1-rs7	2.88	0.00551	-2.6292	0.1823	-2.17	0.0656	-1.30406	-3.52926	5.05		MoDCs	1.07239	1.04798	0.879633	1.43487	1.52079	1.48794	4.81623	4.3081	3.80561	36.9949	32.0822	31.3706	13.7077	12.2849	10.5358
Gm7251	3.65	0.000607	-2.75055	0.819239	-1.39	0.301	-0.448692	-1.76661	5.04		CD11b DCs	1.15823	1.06994	0.771824	2.51085	2.69384	2.62667	0.572429	0.552365	0.518937	2.10283	1.86418	1.89746	9.30071	9.46038	8.21426
Mir7678	-0.0485	0.972	-2.08828	-2.3399	-5.07	0.000117	2.11534	-2.75593	5.0215		CD103 DCs	1.09585	0.989136	0.915019	2.29312	2.89	2.19563	0.183735	0.123539	0.0928899	1.51043	1.46296	1.46754	3.52628	3.19782	3.09847
Gm5424	3.7	3.28e-05	0.124488	3.44952	-1.3	0.227	1.86464	0.479012	5		Epithelial cells	1.14453	0.967309	0.888157	0.353563	0.276591	0.281221	0.182306	0.221511	0.21412	3.50631	3.31951	3.05836	2.67409	2.35177	2.01207
Gm11362	2.5	0.0189	-2.33309	0.19403	-2.47	0.0434	-0.350343	-2.59259	4.97
Gm9274	3.09	0.00299	-2.77779	0.135019	-1.83	0.136	-1.04798	-2.75593	4.92		Figure 1d total cells
Zfp418	2.07	0.0631	-2.12109	-0.211637	-2.76	0.0162	-0.733526	-3.52926	4.83			WT					Wfdc21-/-
Gm3222	3.74	0.000136	-3.09781	0.645456	-1.05	0.343	-2.00973	-2.99926	4.79		UV-SeV	6.44557e+06	6.75298e+06	6.50006e+06	6.68977e+06	6.83357e+06	6.49546e+06	6.32698e+06	6.23439e+06	6.67313e+06	6.33468e+06
Gm9727	2.26	0.0319	-1.89782	0.397689	-2.48	0.0352	-0.238109	-2.59259	4.74		SeV dpi 5	1.02792e+07	1.04742e+07	1.06132e+07	1.01924e+07	1.04592e+07	1.0573e+07	1.1509e+07	1.11955e+07	1.20684e+07	1.13502e+07
Micall2	3.58	0.00161	-2.42669	0.994598	-1.11	0.463	0.111209	-1.00782	4.69		SeV dpi 12	1.17691e+07	1.22884e+07	1.13234e+07	12741300	1.16846e+07	1.07065e+07	1.05627e+07	1.04186e+07	10597600	1.08989e+07
Gm3788	4	1.97e-05	-2.56894	1.29548	-0.685	0.447	1.53646	0.802529	4.685		SeV dpi 21	1.11633e+07	1.11616e+07	1.13798e+07	1.06989e+07	1.08872e+07	7.82741e+06	8.11774e+06	7.93018e+06	7.81699e+06	7.77882e+06
Gm7763	2.96	0.00957	-3.40341	-0.396402	-1.68	0.227	-1.10539	-2.59259	4.64
Gm15925	0.967	0.658	-1.89782	-0.988156	-3.6	0.0258	0.551265	-2.75593	4.567		Figure 1d Tissue mono
Gm8079	3.19	0.00727	-4.19589	-0.69852	-1.33	0.343	-1.30789	-2.75528	4.52			WT					Wfdc21-/-
6430531B16Rik	1.34	0.248	-1.34688	0.0600902	-3.15	0.00896	1.78519	-1.33862	4.49		UV-SeV	116531	124638	117964	119436	120599	103563	97891.9	104080	117214	106934
H2-T10	1.73	0.145	0.146488	2.2969	-2.76	0.0893	2.38321	-0.502783	4.49		SeV dpi 5	2.84587e+06	2.99188e+06	3.04709e+06	2.89204e+06	2.67347e+06	2.78736e+06	3.01552e+06	2.89441e+06	3.16194e+06	2.89361e+06
Gm8864	2.79	0.068	-1.82645	0.684961	-1.68	0.371	0.284461	-1.33862	4.47		SeV dpi 12	1.2853e+06	1.32922e+06	1.21214e+06	1348425	1.24219e+06	895673	892024	882444	898979	924801
Inpp5j	2.47	0.0324	-1.58906	0.830975	-1.97	0.177	-0.322784	-2.02059	4.44		SeV dpi 21	314625	307433	317977	300383	320826	200517	189932	192267	187345	195314
Gm3534	2.63	0.00802	-2.12109	0.477959	-1.78	0.137	-0.780895	-2.37526	4.41
Nudt15	1.45	0.256	-2.4783	-1.23972	-2.95	0.0134	-0.500305	-3.52926	4.4		Figure 1d Alv Mac
Gm8174	3.78	0.000623	-2.35431	1.19984	-0.616	0.665	-2.26167	-2.75593	4.396			WT					Wfdc21-/-
4933439K11Rik	2.29	0.0549	-2.4783	-0.15534	-2.08	0.122	-0.739745	-2.75593	4.37		UV-SeV	282548	311708	294096	303606	310703	288436	282396	279614	291538	282423
Gpr15	5.18	4.55e-05	-3.33103	1.92608	0.815	0.544	0.988768	1.78624	4.365		SeV dpi 5	87667.1	93085.6	90828	98143.5	96441.9	95025.6	102833	99621.9	117382	100734
AA414768	1.13	0.319	0.405352	1.64052	-3.23	0.0242	1.32924	-1.79259	4.36		SeV dpi 12	166400	170589	160066	183996	158799	390664	376730	370187	371528	389050
Aldoart2	1.97	0.116	-0.817738	1.22351	-2.32	0.139	0.225026	-1.90926	4.29		SeV dpi 21	402941	392926	405600	387592	395878	472553	476577	464776	462147	468314
Igkv5-39	0.97	0.539	-2.93479	-2.29824	-3.31	0.0196	-0.178108	-3.52926	4.28
Gm14148	2.49	0.0355	-1.70409	0.762246	-1.78	0.227	-0.276458	-1.84693	4.27		Figure 1d moDC
Gm4518	2.14	0.193	-1.2172	0.621881	-2.09	0.248	-0.651199	-2.47193	4.23			WT					Wfdc21-/-
Srsf4	-0.327	0.838	0.462664	0.546366	-4.55	0.000134	1.66647	-2.75593	4.223		UV-SeV	5754.1	6124.25	5611.2	6068.14	5532.83	4184.15	4092.4	4774.29	5345.39	4460.59
Gm5760	3.25	0.00291	-1.94519	1.13357	-0.96	0.517	-0.382234	-1.31862	4.21		SeV dpi 5	312768	307655	301820	310769	317820	290912	314898	293988	340155	315100
B130046B21Rik	0.28	0.849	-2.4783	-2.29824	-3.87	0.000494	0.402633	-3.52926	4.15		SeV dpi 12	618370	649194	587937	673911	602962	378054	363421	352082	361322	382718
Ly6g5b	1.59	0.243	-2.30917	-0.897514	-2.56	0.0496	-0.932643	-3.52926	4.15		SeV dpi 21	605186	590540	621685	576491	618863	309250	306306	305391	304723	309019
Rhov	4.47	0.00162	-1.54895	2.98635	0.33	0.823	1.87659	2.13077	4.14
Gm5602	3.3	0.0227	-3.49405	0.676084	-0.829	0.663	-2.75935	-3.52926	4.129		Figure 1d CD11b+ DCs
Gm7286	2.65	0.00501	-2.91357	-0.407674	-1.47	0.21	-1.19265	-2.47193	4.12			WT					Wfdc21-/-
Elane	1.29	0.529	-3.09781	-1.95361	-2.82	0.134	-0.742515	-3.52926	4.11		UV-SeV	13767.2	14312.3	14434.9	15436.1	11562.8	11345.1	11361	10941.1	11781.2	10830
Isoc2a	0.968	0.436	-0.106818	1.0187	-3.13	0.0211	1.16498	-1.84693	4.098		SeV dpi 5	17763.8	18144.4	14410.1	13839.3	24072.7	21198.9	23866.9	21045.8	24787.6	26248
Gm6114	2.56	0.00477	-3.21917	-0.611034	-1.53	0.161	-1.34355	-2.75593	4.09		SeV dpi 12	117279	114382	106711	122200	110574	88618.6	85290.8	84262.8	84364.2	87299.8
Gm9167	3.07	0.00323	-2.46618	0.354416	-1.01	0.463	-0.593903	-1.60278	4.08		SeV dpi 21	102048	104541	109079	104163	101991	65095.8	69973.9	70934	67457.6	66860.3
Gm13477	2.13	0.0231	-3.21917	-1.06053	-1.94	0.0706	-1.53728	-3.52926	4.07
Marco	1.35	0.0435	3.23064	4.45852	-2.72	0.142	2.32086	-0.412783	4.07		Figure 1d CD103+ DCs
Pdcd1lg2	3.26	0.00201	-0.644769	2.80264	-0.793	0.512	2.03518	1.05787	4.053			WT					Wfdc21-/-
Gm15267	3.03	0.00671	-2.61093	0.329815	-1.01	0.509	-0.605505	-1.58427	4.04		UV-SeV	20118	20571.2	19874.8	19799	21288.4	12115.3	11910.7	12293.8	11930.9	12035.5
Gm3671	1.61	0.0918	-0.259467	1.42474	-2.43	0.0531	0.249358	-2.02059	4.04		SeV dpi 5	4432.21	4379.68	5227.51	6080.34	3968.02	3471.59	4065.02	3878.88	4580.31	4670.91
Spata21	1.08	0.306	-3.21917	-2.02598	-2.96	0.00591	-0.0928489	-2.99926	4.04		SeV dpi 12	61024.8	58399.3	56394.9	62771.4	58447	45675.7	46406.5	44522.6	47537.3	48121.8
Zfp689	1.72	0.145	-2.03045	-0.381901	-2.3	0.0757	0.00778777	-2.11259	4.02		SeV dpi 21	54053.1	54537.4	57217.3	50177.7	53449	48866.9	52609.3	50582.2	48881.4	49893.1
Gm9658	2.97	0.00289	-2.93479	-0.0852268	-1.03	0.419	-0.875006	-1.98195	4
B4galnt2	2.21	0.0572	-3.49405	-1.15501	-1.77	0.188	-1.68903	-3.52926	3.98		Figure 1e
Zfp59	1.29	0.359	-2.02867	-0.927904	-2.68	0.0319	-0.796411	-3.52926	3.97		Days post infection	WT										Wfdc21KO
Gm7784	3.24	0.00469	-2.79222	0.260817	-0.726	0.66	-1.21342	-1.76661	3.966		0	100	100	100	100	100	100	100	100	100	100	100	100	100	100	100	100	100	100	100	100
Rpl3-ps2	2.46	0.0271	-2.91357	-0.498317	-1.5	0.238	-1.53728	-2.99926	3.96		1	98.6607	98.6784	98.5981	98.0952	99.4709	97.9798	96.9697	98.1567	98.5	99.5708	99.4924	98.6239	99.0741	97.6303	99.5327	98.1132	98.7342	98.1651	97.235	98.6425
Dnmt3l	3.02	0.00922	-2.58516	0.233377	-0.92	0.565	-0.723576	-1.53594	3.94		2	96.4286	97.7974	96.729	95.7143	98.4127	95.4545	93.0736	96.7742	96.5	98.7124	98.9848	96.789	97.6852	94.3128	98.5981	94.8113	97.4684	95.8716	94.0092	96.8326
Gm16675	0.624	0.704	-1.05444	-0.250667	-3.3	0.0125	2.20631	-1.10931	3.924		3	95.9821	96.9163	95.3271	94.2857	98.4127	93.9394	91.7749	94.47	95	96.9957	95.9391	93.1193	94.9074	91.9431	94.8598	93.3962	96.2025	94.9541	92.1659	95.0226
Gm5732	3.53	0.00104	-2.03045	1.4414	-0.389	0.799	-0.0400269	-0.527618	3.919		4	91.0714	92.9515	92.5234	90.4762	94.709	90.9091	90.4762	91.2442	91	90.5579	92.3858	88.9908	92.1296	89.5735	91.5888	91.9811	94.9367	93.578	89.8618	93.2127
Gm26937	3	0.0022	-1.95807	1.05077	-0.913	0.482	-0.102891	-1.00782	3.913		5	89.7321	95.1542	88.3178	86.6667	90.4762	88.8889	81.3853	88.0184	90	87.5536	89.3401	85.3211	88.8889	86.7299	87.8505	90.0943	93.2489	92.2018	87.5576	90.9502
Gm8709	2.33	0.0202	-2.12109	0.311014	-1.58	0.199	-0.980012	-2.47094	3.91		6	87.9464	88.9868	84.1121	84.2857	87.3016	87.8788	79.6537	86.1751	88	86.2661	86.2944	84.8624	86.5741	83.4123	86.9159	86.3208	90.2954	89.4495	87.5576	88.6878
Gm4217	2.65	0.0477	-2.39597	0.5162	-1.25	0.491	-0.633392	-1.84694	3.9		7	80.3571	82.8194	78.972	77.619	80.9524	82.3232	75.3247	80.6452	81	80.6867	79.1878	77.9817	79.6296	77.2512	81.7757	80.1887	82.7004	80.7339	80.6452	80.9955
Gm8357	3.49	0.000391	-2.48452	0.76977	-0.401	0.777	-1.07295	-1.45363	3.891		8	78.5714	81.9383	76.1682	76.6667	78.836	78.7879	77.0563	78.8018	83	81.5451	80.7107	76.1468	82.8704	79.1469	83.1776	83.0189	87.7637	85.7798	82.4885	82.3529
Fam78b	1.19	0.473	-1.85926	-0.803915	-2.7	0.0665	-0.137639	-2.59259	3.89		9	82.1429	85.022	78.0374	80	83.0688	81.8182	80.0866	81.106	86	83.2618	84.7716	77.9817	87.037	82.4645	90.6542	84.434	89.4515	88.5321	83.871	85.9729
Gm13379	1.15	0.379	-1.2172	-0.0475313	-2.74	0.0281	0.173278	-2.37526	3.89		10	85.7143	88.5463	83.6449	84.7619	88.3598	84.3434	83.5498	85.7143	89	86.2661	89.3401	83.0275	89.8148	86.2559	94.3925	88.2075	92.827	90.8257	87.0968	89.5928
Gm24276	3.37	0.00297	-3.79965	-0.253507	-0.505	0.763	-1.51606	-1.94361	3.875		11	89.2857	92.0705	89.2523	89.5238	93.6508	86.8687	87.013	90.3226	92	89.2704	93.9086	88.0734	92.5926	90.0474	98.1308	91.9811	96.2025	93.1193	90.3226	93.2127
Khdrbs2	3.25	0.00174	-2.91357	0.25698	-0.602	0.665	0.264419	-0.430951	3.852		12	91.0714	93.8326	92.0561	91.9048	96.2963	88.3838	88.7446	92.6267	93.5	90.1288	96.4467	90.367	93.9815	91.9431	99.5327	94.3396	97.4684	94.0367	91.7051	95.0226
Eif3s6-ps2	1.45	0.388	-2.04314	-0.743663	-2.39	0.148	0.941732	-1.43926	3.84		13	92.4107	95.5947	94.3925	94.2857	98.9418	89.899	90.0433	94.47	94.5	92.2747	98.4772	92.6606	95.3704	93.8389	100.935	95.7547	98.7342	94.9541	93.0876	96.3801
Gm11658	2.82	0.00277	0.0040132	2.68244	-1.02	0.438	1.33467	0.143834	3.84		14	96.875	98.6784	97.6636	95.7143	99.4709	92.4242	93.9394	95.8525	96.5	93.9914	100.508	94.4954	98.6111	95.7346	102.336	97.1698	100.422	98.1651	93.5484	99.095
Gm5974	3.62	0.000552	-2.30917	1.1383	-0.214	0.894	-0.71737	-0.932477	3.834		15	99.1071	100.881	99.5327	98.5714	102.116	93.9394	94.3723	99.0783	99	96.1373	102.03	96.3303	100	97.1564	103.738	99.0566	101.688	99.0826	94.9309	99.5475
Gm12276	0.633	0.642	-3.17403	-2.48248	-3.19	0.00896	-0.285848	-3.52926	3.823		16	100	101.322	101.869	99.0476	103.704	95.9596	94.3723	100.922	101.5	99.1416	103.046	96.3303	100	97.1564	104.206	100.472	105.063	99.5413	95.8525	99.5475
Naip1	2.83	0.0484	-2.82293	-0.115405	-0.992	0.598	0.457431	-0.523731	3.822		17	101.339	102.203	103.738	100	105.82	95.9596	96.1039	101.843	102.5	100.429	104.061	96.789	100.463	98.1043	105.14	102.83	105.485	100.917	96.7742	100.452
Gm16380	3.29	0.000983	-3.03493	0.269339	-0.51	0.727	-1.02352	-1.52245	3.8		18	102.679	103.084	105.607	100.476	107.937	96.4646	97.4026	102.765	103.5	101.288	104.569	97.2477	100.926	99.0521	105.607	105.189	105.907	102.294	97.235	101.357
Gm26724	1.24	0.467	-0.746351	0.454746	-2.56	0.143	1.18241	-1.31862	3.8		19	104.018	103.965	107.477	100.952	110.053	96.4646	98.7013	103.226	104.5	102.146	105.076	97.7064	101.389	99.5261	106.075	107.075	105.907	103.67	97.6959	102.262
Gm9381	3.42	0.000426	-2.38155	0.781895	-0.373	0.779	-0.285848	-0.600357	3.793		20	106.696	106.608	109.346	102.381	112.169	97.4747	99.5671	104.147	105.5	103.004	105.584	98.6239	103.704	101.422	107.009	107.075	109.283	105.963	100	103.167
Lysmd1	1.44	0.236	-0.753511	0.529126	-2.35	0.0852	-0.0919393	-2.22626	3.79
Gm6733	1.75	0.0734	-1.71358	0.0488182	-2.03	0.0734	0.91152	-1.16962	3.78
Gm7331	2.36	0.021	-2.1727	0.160225	-1.42	0.247	-1.08079	-2.29493	3.78
Gm5270	2.12	0.0557	-1.16559	0.817371	-1.65	0.227	-0.88103	-2.29493	3.77		Figure 1f
P2rx5	1.44	0.308	-1.75843	-0.438065	-2.31	0.0822	-1.1806	-3.52926	3.75			WT							Wfdc21KO
Rpl23a-ps14	2.31	0.0436	-3.79965	-1.29375	-1.44	0.271	-1.61349	-2.99926	3.75		UV-SeV	0	0	0	0	0			0	0	0	0	0
Ss18l1	0.674	0.516	0.265151	1.04909	-3.07	0.00728	2.27861	-0.789475	3.744		SeV dpi 5	9.50323e+06	8.76764e+06	1.05076e+07	4.37268e+06	6.35832e+06	1.11437e+07	6.74759e+06	6.00698e+06	6.02244e+06	8.22512e+06	3.92833e+06	6.4149e+06	3.6147e+06	7.158e+06
Gm11025	2.13	0.0862	-1.24759	0.869706	-1.61	0.285	-0.478765	-1.94359	3.74		SeV dpi 8	64432.1	558125	451438	1.19046e+06	777718	1.11014e+06	382960	51845.5	57605.6	85596.3	41845	242194	213944	182339
Gm7719	3.6	0.00292	-2.51733	1.31277	-0.14	0.942	-0.551065	-0.749981	3.74		SeV dpi 12	2217.9	827.752	1223.72	2127.71	1032.85			158.48	324.14	240.947	665.296	942.234	669.828	451.745
Gm3076	1.63	0.198	-1.77646	-0.163181	-2.1	0.126	0.095247	-1.94361	3.73
Gm2383	3.25	0.00573	-3.13391	0.100431	-0.465	0.783	-2.2084	-2.47193	3.715
Rptoros	2.26	0.0933	-2.59354	-0.554488	-1.45	0.356	-1.10201	-2.29493	3.71
Gdf3	3.92	3.29e-05	0.867549	5.12615	0.213	0.824	3.03111	3.04105	3.707
Ppp1r3e	2.92	0.0528	-2.36316	0.173321	-0.779	0.674	-2.25399	-2.99926	3.699
Gm24357	0.517	0.79	-2.40592	-2.37061	-3.18	0.0242	0.423151	-2.59259	3.697
Gm7132	2.68	0.0129	-2.34567	0.176288	-0.974	0.495	-0.984031	-1.94361	3.654
Gm5523	3.41	0.000564	-1.66197	1.68506	-0.233	0.863	0.420991	0.0925813	3.643
Gm24727	0.635	0.514	-4.19589	-3.34733	-3	0.00715	-0.0250234	-2.99926	3.635
BC051226	2.47	0.105	-1.70409	0.850345	-1.16	0.468	1.90065	0.480537	3.63
Runx2os1	2.07	0.0438	-1.72485	0.278203	-1.56	0.198	0.966258	-0.546141	3.63
Gm12754	3.4	0.000643	-3.61541	-0.0530963	-0.224	0.87	0.348341	0.0490231	3.624
Gm6316	3.2	0.000191	-1.41925	1.7359	-0.42	0.693	0.329605	-0.056845	3.62
Gm7069	3	0.00649	-0.893339	2.08574	-0.618	0.691	0.518063	-0.0786425	3.618
Gm17022	0.903	0.401	-2.91357	-2.08624	-2.71	0.00969	-0.766143	-3.52926	3.613
Gm9034	3.81	0.000675	-2.00302	1.72955	0.2	0.909	-0.672421	-0.525952	3.61
1700030J22Rik	2.97	0.00559	-1.88332	0.989443	-0.636	0.634	0.665071	0.130448	3.606
Gm8100	3.44	0.00139	-1.21497	2.40595	-0.166	0.909	0.919117	0.683012	3.606
Gm11214	3.59	0.00307	-2.30917	1.15263	-0.0147	0.995	-1.03564	-1.04481	3.6047
Gm16177	3.54	0.000341	-2.70157	0.617264	-0.0634	0.968	-1.43375	-1.43948	3.6034
Gm9127	3.05	0.0046	-2.82293	0.129834	-0.552	0.711	-2.04538	-2.37526	3.602
Gm28686	1.43	0.345	-2.82293	-1.28893	-2.13	0.17	-0.6155	-2.59259	3.56
Gm8601	3.43	0.00241	-2.04314	1.19906	-0.127	0.943	-1.02352	-1.14178	3.557
Gm5181	3.34	0.0021	-2.61093	0.611302	-0.198	0.905	-0.516702	-0.701851	3.538
Gm16470	2.76	0.0115	-2.91357	-0.323568	-0.773	0.616	-0.956797	-1.63764	3.533
F10	2.89	2.85e-05	4.15337	6.81161	-0.64	0.19	7.32232	6.79336	3.53
Gm20628	0.641	0.657	-2.82293	-2.37061	-2.88	0.0211	-0.563008	-3.52926	3.521
Gm15787	-0.599	0.645	0.258467	-0.286318	-4.11	0.000194	0.635203	-3.52926	3.511
Gm28198	0.00404	0.999	-1.12461	-1.02349	-3.5	0.016	1.14064	-2.22626	3.50404
Gm15660	2.08	0.0485	-4.19589	-1.79013	-1.42	0.254	-1.64575	-2.99926	3.5
Gm16192	2.06	0.0655	-0.675751	1.37737	-1.43	0.34	-0.521527	-1.74259	3.49
Gm8330	1.93	0.103	-1.70409	0.194736	-1.56	0.253	-0.800248	-2.16596	3.49
Cyp4f37	1.38	0.293	-3.33103	-1.85301	-2.1	0.142	-0.696789	-2.59259	3.48
Gm15554	2.34	0.0356	-2.61093	-0.30011	-1.14	0.411	-1.28329	-2.22626	3.48
Ly6i	3.66	4.55e-05	3.49425	6.8906	0.183	0.787	6.54474	6.59489	3.477
Gm16217	1.09	0.478	-2.61093	-1.85301	-2.38	0.0898	-1.08079	-3.52926	3.47
Gm5070	1.43	0.278	-3.33103	-1.92923	-2.03	0.148	-1.438	-3.52926	3.46
Zfp605	1.16	0.369	-0.653822	0.672573	-2.3	0.102	-0.174478	-2.22626	3.46
C130036L24Rik	0.318	0.849	-0.965944	-0.514279	-3.14	0.00694	0.225248	-2.75593	3.458
Apoc2	3.65	1.1e-06	4.67586	8.11062	0.205	0.679	7.47666	7.56889	3.445
Gm10293	3.34	0.00303	-1.95807	1.47508	-0.101	0.953	-0.0302329	-0.127975	3.441
Gm2991	2.15	0.03	-3.61541	-1.32151	-1.27	0.254	-2.19014	-3.52926	3.42
Gm5786	2.01	0.121	-1.61682	0.263644	-1.41	0.35	-0.0379059	-1.45227	3.42
Ass1	3.53	2.12e-09	2.81442	6.23304	0.116	0.754	4.70168	4.75782	3.414
Slfn1	2.74	2.8e-06	3.46488	6.05861	-0.666	0.0214	7.61586	7.04681	3.406
Gm7611	3.3	0.00337	-3.61541	-0.154135	-0.103	0.953	-2.11776	-2.02059	3.403
Piwil4	1.7	0.194	-3.40341	-1.57813	-1.7	0.227	-1.77249	-3.52926	3.4
Gm9164	3.72	0.00238	-2.42669	1.17729	0.337	0.866	-0.992895	-0.6756	3.383
Gm4823	1.98	0.0609	-0.225728	1.59333	-1.4	0.343	0.262865	-1.17094	3.38
Prom1	2.21	0.0467	-0.472769	2.04638	-1.17	0.496	-0.352394	-1.45227	3.38
Gm8919	4.31	6.75e-06	-3.09781	1.23479	0.932	0.41	-0.712304	0.217488	3.378
Gm8245	2.76	0.0117	-2.34143	0.323346	-0.615	0.685	-0.339512	-0.964073	3.375
Appbp2os	1.21	0.484	-1.51798	-0.202211	-2.16	0.201	0.526245	-1.69795	3.37
Gm12919	2.09	0.0652	-4.19589	-1.90199	-1.28	0.339	-1.79773	-2.99926	3.37
Myo19	1.67	0.253	-1.09282	1.0061	-1.7	0.285	-1.1827	-2.75593	3.37
Gm12568	0.661	0.602	-3.61541	-2.6455	-2.7	0.034	-0.133602	-2.75593	3.361
Gnrh1	0.285	0.846	-3.61541	-3.34733	-3.07	0.00984	-0.459016	-3.52926	3.355
Nxf2	3.41	0.00322	-2.87454	0.815999	0.0559	0.976	-2.98262	-2.59259	3.3541
Raet1e	3.71	0.00342	-3.49405	0.307047	0.361	0.864	-1.21223	-0.787114	3.349
Gm10131	1.98	0.0831	-0.814849	0.996314	-1.36	0.357	-0.149657	-1.43948	3.34
Vps25	0.9	0.504	-0.636721	0.460218	-2.44	0.0774	1.06639	-1.43945	3.34
C130026I21Rik	1.46	0.29	-2.79222	-1.45677	-1.87	0.223	-0.509836	-2.22626	3.33
C130026I21Rik	1.46	0.29	-2.79222	-1.45677	-1.87	0.223	-0.509836	-2.22626	3.33
C130026I21Rik	1.46	0.29	-2.79222	-1.45677	-1.87	0.223	-0.509836	-2.22626	3.33
C130026I21Rik	1.46	0.29	-2.79222	-1.45677	-1.87	0.223	-0.509836	-2.22626	3.33
Htr7	4.57	0.000156	-3.27078	1.30207	1.24	0.503	-2.02712	-0.810297	3.33
Rpl38-ps1	1.42	0.413	-1.81256	-0.259531	-1.9	0.247	-0.64933	-2.47193	3.32
Rps6-ps2	2.06	0.0476	-3.40341	-1.26349	-1.26	0.296	-1.63088	-2.75593	3.32
Ly6c2	3.56	3.06e-07	4.17775	7.60837	0.255	0.18	9.38156	9.70327	3.305
Slc9a7	1.92	0.00557	0.176219	2.07262	-1.38	0.17	1.10664	-0.281976	3.3
Rph3a	3.93	0.000123	-3.27078	0.653155	0.631	0.509	-4.0807	-3.52926	3.299
Rhou	3.31	0.00234	-0.995617	2.50886	0.0169	0.984	3.79607	3.96032	3.2931
Mtl5	1.13	0.326	-2.04871	-0.955662	-2.15	0.0643	0.179302	-1.94262	3.28
Tldc2	0.675	0.512	-4.19589	-3.16309	-2.6	0.0274	-0.829863	-3.52926	3.275
Gm15440	0.83	0.492	0.270898	0.989249	-2.43	0.0822	1.27314	-1.20662	3.26
C330011M18Rik	2.52	0.0626	-1.82544	0.586984	-0.725	0.687	0.0110741	-0.701851	3.245
1600002H07Rik	0.264	0.855	1.21935	1.97397	-2.98	0.0904	0.865879	-1.98059	3.244
Cyp4f17	1.03	0.482	-1.85159	-0.852895	-2.21	0.107	1.20149	-1.10295	3.24
Gcnt7	1.99	0.11	-0.889327	1.01605	-1.25	0.326	1.85879	0.502668	3.24
Gm5884	1.37	0.218	-1.03634	0.346924	-1.87	0.144	0.292943	-1.52095	3.24
Gpr137c	1.74	0.154	-2.04314	-0.428897	-1.5	0.254	-1.18481	-2.47193	3.24
Sptbn2	1.84	0.263	-2.34567	-0.743663	-1.4	0.444	-0.497148	-1.9443	3.24
Bard1	1.69	0.127	-1.07162	0.797528	-1.54	0.25	-0.339512	-1.84694	3.23
Gm15497	1.28	0.255	-3.21917	-1.97437	-1.94	0.127	-0.793778	-2.59259	3.22
Gm23502	1.95	0.0675	-3.49405	-1.45677	-1.27	0.293	-1.79094	-2.99926	3.22
Kynu	3.61	0.000528	0.659179	4.63296	0.393	0.775	1.93719	2.17146	3.217
Gm13321	3.16	0.0111	-4.19589	-0.687499	-0.0556	0.976	-2.70774	-3.00094	3.2156
Dpep3	0.0808	0.947	-0.0763621	0.228212	-3.13	0.0153	0.859126	-2.22761	3.2108
Fam83f	2.76	0.0366	-1.78268	0.803573	-0.45	0.811	-2.0514	-2.29493	3.21
Gm4459	1.29	0.219	-4.19589	-2.55485	-1.92	0.13	-1.53728	-3.52926	3.21
Gm9568	1.72	0.136	-2.70157	-1.15501	-1.49	0.254	-0.848245	-2.22761	3.21
M6pr-ps	1.83	0.131	-1.4292	0.421852	-1.38	0.334	-0.452704	-1.69794	3.21
Gm12749	0.519	0.79	-1.50281	-0.976884	-2.69	0.0493	0.622232	-2.06427	3.209
Gm16326	1.69	0.119	-2.4783	-0.955662	-1.51	0.194	-1.96687	-3.52926	3.2
Gm5426	2.54	0.0341	-1.65247	0.80227	-0.66	0.671	0.483876	-0.324267	3.2
Gm20717	0.689	0.655	-2.2088	-1.76237	-2.51	0.0434	-0.612169	-2.99926	3.199
Gm12117	3.17	0.00341	-2.33309	0.892582	-0.0212	0.991	-1.94301	-1.94361	3.1912
Nrg1	3.98	0.000716	-0.56024	3.36484	0.789	0.276	3.12829	4.01892	3.191
Gm8318	1.58	0.196	-1.49547	0.0312723	-1.61	0.228	-0.510729	-2.06427	3.19
Gm10612	0.859	0.554	-3.09781	-2.46125	-2.33	0.117	0.0681414	-2.37612	3.189
Gm13198	3.33	0.00319	-3.79965	-0.169902	0.145	0.936	-1.15591	-1.05595	3.185
Gm20939	1.61	0.254	-1.84621	-0.374863	-1.57	0.286	-0.887053	-2.22626	3.18
Oas3	2.15	0.00183	1.88895	4.39515	-1.03	0.034	5.78682	4.87313	3.18
Gm3695	3.56	0.000431	-2.51733	1.06182	0.386	0.786	-0.497148	-0.0301216	3.174
Gm11560	2.03	0.139	-2.53855	-0.743663	-1.14	0.429	-2.40214	-3.52926	3.17
Grasp	1.65	0.103	-0.212153	1.69048	-1.52	0.256	0.884162	-0.585166	3.17
Mmp25	2.25	0.0311	-0.259756	2.24447	-0.92	0.581	0.00642158	-0.941142	3.17
Gm8343	3.08	0.00366	-2.63869	0.567746	-0.0899	0.958	-1.42925	-1.60278	3.1699
Rnf157	0.414	0.625	2.44343	2.8547	-2.75	0.0453	2.28727	-0.619285	3.164
Gm12864	2.82	0.0122	-2.66876	-0.0263091	-0.344	0.828	-2.36311	-2.47193	3.164
Lrp8	2.29	0.0304	-0.370153	2.06821	-0.873	0.597	0.0992657	-0.830142	3.163
Gm11889	0.99	0.369	-4.19589	-3.04174	-2.17	0.106	-1.30406	-3.52926	3.16
Gm10481	2.18	0.0574	-2.1973	-0.111568	-0.978	0.509	-0.301562	-1.23829	3.158
Gm13368	2.74	0.0172	-3.61541	-0.69205	-0.402	0.819	-1.47387	-1.76661	3.142
Rpl3l	1.49	0.496	-1.93685	-0.41454	-1.65	0.344	2.27803	0.34659	3.14
Gm8492	1.84	0.28	-1.81549	0.159304	-1.29	0.51	-0.9132	-1.98059	3.13
Taf1c	0.53	0.667	0.0839415	0.862703	-2.6	0.036	1.3277	-1.23845	3.13
Gm8661	2.33	0.0761	-4.19589	-1.62974	-0.795	0.647	-1.96962	-2.59259	3.125
Adam8	1.92	2.46e-05	5.26874	7.08735	-1.2	0.0187	6.87573	5.63323	3.12
Cox7a1	1.07	0.229	1.81896	2.75744	-2.05	0.227	0.284673	-1.63926	3.12
Gm11931	1.72	0.18	-2.08206	-0.239395	-1.4	0.329	0.0621792	-1.35914	3.12
Gm12403	2.11	0.0261	-0.537914	1.56343	-1.01	0.461	0.0847286	-0.923952	3.12
Gm12418	2.03	0.0879	-2.6292	-0.813407	-1.09	0.468	-1.13546	-1.98059	3.12
Gm12630	2.09	0.0514	-1.68582	0.418672	-1.02	0.46	-0.230804	-1.23017	3.11
Zfp458	1.44	0.308	-3.21917	-1.71775	-1.67	0.262	-1.27224	-2.75593	3.11
Fhod1	-0.264	0.813	2.99706	2.57239	-3.37	0.0236	2.6553	-0.748618	3.106
Gm9423	2.11	0.086	-1.77383	0.239173	-0.994	0.523	-1.28329	-2.06426	3.104
Acsf2	0.662	0.56	0.431821	0.991564	-2.44	0.058	1.14201	-1.31862	3.102
Gm20900	1.88	0.132	-1.98846	-0.115868	-1.22	0.411	-1.0179	-2.02059	3.1
Zfp324	2.14	0.0946	-1.65247	0.458883	-0.956	0.566	-0.542647	-1.45227	3.096
Gm5829	1.01	0.381	-3.49405	-2.24925	-2.08	0.0904	-0.956797	-2.99926	3.09
Mcpt8	0.65	0.692	-3.49405	-2.81847	-2.44	0.115	-0.940317	-3.52926	3.09
Calr-ps	2.09	0.0514	-0.840738	1.3213	-0.993	0.51	-0.131391	-1.12848	3.083
Slc6a20b	1.52	0.145	-4.19589	-2.3399	-1.56	0.227	-1.91525	-3.52926	3.08
Slc24a1	-0.723	0.696	0.818424	0.626115	-3.8	0.0293	1.5617	-2.02059	3.077
Rims3	0.546	0.803	-2.18892	-1.8202	-2.53	0.0905	-0.282192	-2.75593	3.076
Ctu1	0.895	0.579	-1.20454	-0.151636	-2.18	0.153	0.770744	-1.45228	3.075
Gm20658	2.5	0.126	-1.95807	0.471469	-0.572	0.664	2.57763	2.07769	3.072
AC168977.1	1.44	0.31	-1.27503	0.112278	-1.63	0.26	0.878497	-0.746975	3.07
Gm29667	2.62	0.00839	-0.717413	1.95893	-0.445	0.754	0.659191	0.126915	3.065
Klf8	0.0239	0.988	-0.53871	-0.363635	-3.04	0.0493	0.728749	-2.16596	3.0639
Apoa1	1.71	0.336	-3.49405	-1.90199	-1.35	0.509	-1.36835	-2.59259	3.06
Gm11401	2.42	0.0182	-1.21219	1.28869	-0.64	0.66	-0.0578345	-0.750106	3.06
Gm6946	1.73	0.111	-1.72485	0.0416025	-1.33	0.271	-1.3444	-2.47193	3.06
Gm14113	2.98	0.00291	-2.91357	-0.0664252	-0.0754	0.961	-0.752513	-0.748471	3.0554
A230083N12Rik	0.322	0.874	-2.42669	-2.46125	-2.73	0.111	-0.742377	-3.52926	3.052
Gm4852	1.45	0.268	-3.09781	-1.78064	-1.59	0.239	-1.88454	-3.52926	3.04
Galns	3.12	6.71e-08	3.12108	6.28293	0.0814	0.88	4.44436	4.42525	3.0386
4930444A19Rik	-0.752	0.599	-0.957389	-1.66877	-3.79	0.000699	0.882871	-3.00094	3.038
Gm16139	2.31	0.0444	-4.19589	-1.63806	-0.724	0.593	-2.79838	-3.52926	3.034
Gm15346	-0.237	0.839	-3.61541	-3.74357	-3.27	0.00126	-0.170235	-3.52926	3.033
Sez6l2	2.01	0.12	-3.49405	-1.37313	-1.02	0.482	-2.52349	-3.52926	3.03
Ahcy	2.31	0.063	-0.868843	1.74613	-0.716	0.665	0.928648	0.0705008	3.026
Gm7293	3.25	0.000533	-1.76095	1.44632	0.225	0.86	0.0153246	0.199346	3.025
Rspo1	2.33	0.0535	-1.79545	0.44961	-0.693	0.531	1.94567	1.41146	3.023
Gm14049	1.2	0.37	-3.61541	-2.10111	-1.82	0.224	-0.679995	-2.59348	3.02
Gm8682	3.21	0.00711	-2.70157	0.366005	0.196	0.918	-1.24117	-0.974148	3.014
8030462N17Rik	1.06	0.55	-1.11436	0.120474	-1.95	0.237	1.08971	-0.86745	3.01
Gm14567	2.01	0.0746	-1.94943	0.00548824	-0.996	0.481	-0.0289497	-1.04481	3.006
Gm28874	-0.648	0.712	-0.611958	-1.18727	-3.65	0.0032	0.171116	-3.52926	3.002
Gm16214	0.811	0.555	-3.33103	-2.37061	-2.19	0.119	-0.742377	-2.75593	3.001
2410004P03Rik	1.75	0.225	-1.63599	0.166338	-1.25	0.427	-1.27545	-2.59348	3
Gm15567	0.998	0.483	-0.551462	0.563129	-2	0.171	-0.984031	-2.75593	2.998
D630023F18Rik	2.41	0.026	-3.49405	-0.966934	-0.581	0.696	-0.0879081	-0.709964	2.991
Fabp5l2	2.85	0.0389	-3.21917	0.18688	-0.135	0.946	-2.87459	-2.59259	2.985
Slc22a4	3.07	0.000152	-0.175517	2.95694	0.0886	0.912	2.30965	2.39668	2.9814
Egln3	1.62	0.219	-2.10982	-0.69852	-1.36	0.341	0.226809	-1.07296	2.98
Llph-ps2	2.14	0.0667	-2.34567	-0.347422	-0.84	0.584	-0.965137	-1.69794	2.98
Zbtb25	0.84	0.326	1.57816	2.25306	-2.14	0.123	1.19071	-0.941142	2.98
Acot10	2.64	0.00889	-1.27154	1.54992	-0.339	0.747	1.929	1.46875	2.979
Hal	0.636	0.831	-1.7158	-1.10951	-2.34	0.217	2.05032	-0.168297	2.976
Gm6457	1.75	0.196	-2.07595	-0.399781	-1.22	0.423	0.403109	-0.829995	2.97
Cst7	3.73	0.00019	-0.694596	3.05987	0.762	0.501	0.773099	1.53083	2.968
B230317F23Rik	2.57	0.0149	-2.63869	-0.241621	-0.394	0.799	-1.19265	-1.53614	2.964
Gm11427	-0.406	0.843	0.508928	0.406683	-3.37	0.0298	0.903793	-2.16596	2.964
Gm12967	1.95	0.0593	-2.82293	-0.740506	-1.01	0.403	-1.87064	-2.75593	2.96
Gm8918	1.14	0.298	-3.61541	-2.24925	-1.82	0.137	-1.21342	-2.99926	2.96
Gm5272	2.05	0.12	-2.23296	-0.105363	-0.906	0.577	-1.65516	-2.37526	2.956
Gm5300	1.96	0.0982	-1.89171	-0.00688265	-0.996	0.509	-0.805903	-1.69795	2.956
Pdcd1	3.87	0.00046	-1.70481	2.22026	0.917	0.404	0.8915	1.69365	2.953
Gm15283	0.901	0.644	-1.55701	-0.672008	-2.05	0.227	1.24445	-0.86745	2.951
Gm6750	3.63	0.00134	-4.19589	-0.250039	0.679	0.59	-3.68446	-2.75593	2.951
BC094916	1.71	0.269	-1.89782	-0.12931	-1.24	0.491	-0.163946	-1.33862	2.95
Prrt1	0.139	0.927	-1.1482	-0.964002	-2.81	0.042	-0.682088	-3.52926	2.949
Gm13192	2.37	0.0104	-1.76095	0.509862	-0.576	0.628	0.17037	-0.432641	2.946
Elovl2	1.78	0.145	-3.61541	-1.69	-1.16	0.388	-2.35098	-3.52926	2.94
Gm12844	0.999	0.381	-0.0161758	1.21124	-1.94	0.155	1.08748	-0.852619	2.939
Gm9022	3.01	0.00195	-2.82293	0.0939613	0.0712	0.963	-1.53728	-1.41529	2.9388
F630040K05Rik	0.247	0.873	-2.34567	-2.17688	-2.69	0.0339	-0.464833	-2.99926	2.937
Gm15692	0.896	0.474	-0.921097	-0.0725385	-2.04	0.1	-0.358881	-2.22626	2.936
Gm4929	2.65	0.00159	-1.05373	1.52198	-0.286	0.789	0.704557	0.391155	2.936
A930012O16Rik	0.734	0.622	-2.53855	-1.90199	-2.2	0.0957	-0.648462	-2.75593	2.934
Zpbp2	0.743	0.629	-3.40341	-2.68159	-2.19	0.183	-0.309528	-2.37526	2.933
Cadm3	-0.941	0.417	-2.08206	-2.95109	-3.87	0.000511	0.480391	-3.52926	2.929
Ccdc114	0.932	0.449	0.0250636	1.16165	-1.99	0.169	1.07763	-0.882833	2.922
Gm8529	2.43	0.0141	-0.612866	1.80911	-0.492	0.737	0.305906	-0.278488	2.922
Mfsd13a	1.52	0.0164	1.85911	3.2824	-1.4	0.166	2.81081	1.22057	2.92
Tada2b	1.07	0.444	-0.0795289	1.45868	-1.85	0.243	1.33067	-0.564618	2.92
Gm21188	0.0732	0.96	-2.06402	-2.02598	-2.84	0.0559	0.515448	-2.11259	2.9132
Cecr6	0.221	0.849	-4.19589	-3.74357	-2.69	0.0196	-0.348835	-2.99926	2.911
Atp1a3	1.88	0.000888	4.32642	5.95622	-1.03	0.0352	7.13723	6.14959	2.91
Clmn	4.44	0.000488	-2.51733	1.62971	1.53	0.378	-1.309	0.126915	2.91
Gm10169	3.25	0.00212	-2.53855	0.515975	0.34	0.833	-1.08617	-0.806809	2.91
Gm12735	1.3	0.266	-3.40341	-1.97437	-1.61	0.217	-1.289	-3.00094	2.91
Slfn4	1.32	0.0533	2.59377	3.86895	-1.59	0.0162	5.53369	3.95363	2.91
Napb	0.815	0.586	-1.17544	-0.268382	-2.09	0.138	0.330732	-1.69929	2.905
4930448K20Rik	2.28	0.0477	-2.1727	0.00978842	-0.624	0.673	-2.05488	-2.47193	2.904
Dthd1	0.764	0.47	-4.19589	-3.04174	-2.14	0.0852	-1.30789	-3.52926	2.904
Gm8805	1.72	0.182	-2.24245	-0.734617	-1.18	0.434	-0.62326	-1.69794	2.9
Gm20702	1.76	0.171	-3.79965	-1.95361	-1.13	0.456	-1.93352	-2.99926	2.89
Gm4795	2.75	0.025	-2.35431	0.623388	-0.139	0.943	-1.00841	-1.14178	2.889
Xkr5	0.429	0.84	-2.46026	-2.11663	-2.46	0.0986	-0.17464	-2.47193	2.889
Gm6931	2.63	0.0351	-2.53855	0.339858	-0.258	0.897	-0.929039	-1.16962	2.888
Gm27043	3.17	0.00133	-1.71358	1.53743	0.29	0.838	-0.312906	-0.119964	2.88
Gm5313	1.32	0.278	-2.30533	-1.03476	-1.56	0.197	-1.91525	-3.52926	2.88
Gm20712	0.177	0.897	-0.229683	0.0259106	-2.7	0.0565	0.00461605	-2.47193	2.877
Raet1d	3.04	0.000512	0.0750681	3.0825	0.166	0.888	1.39326	1.48478	2.874
Raet1d	3.04	0.000512	0.0750681	3.0825	0.166	0.888	1.39326	1.48478	2.874
Raet1d	3.04	0.000512	0.0750681	3.0825	0.166	0.888	1.39326	1.48478	2.874
Raet1d	3.04	0.000512	0.0750681	3.0825	0.166	0.888	1.39326	1.48478	2.874
Raet1d	3.04	0.000512	0.0750681	3.0825	0.166	0.888	1.39326	1.48478	2.874
Raet1d	3.04	0.000512	0.0750681	3.0825	0.166	0.888	1.39326	1.48478	2.874
Raet1d	3.04	0.000512	0.0750681	3.0825	0.166	0.888	1.39326	1.48478	2.874
Raet1d	3.04	0.000512	0.0750681	3.0825	0.166	0.888	1.39326	1.48478	2.874
Raet1d	3.04	0.000512	0.0750681	3.0825	0.166	0.888	1.39326	1.48478	2.874
Mir1931	0.431	0.848	-1.81845	-1.4455	-2.44	0.102	0.223105	-2.02059	2.871
Tmem158	1.66	0.127	-3.79965	-1.85301	-1.21	0.313	-2.26951	-3.52926	2.87
Cabyr	1.88	0.282	-1.93685	-0.12931	-0.988	0.626	0.277068	-0.763475	2.868
Gm26816	-0.264	0.849	0.94258	0.656176	-3.13	0.00424	2.94231	-0.316963	2.866
Gm10212	2.35	0.0345	-1.56183	0.827366	-0.512	0.742	-0.249568	-0.810297	2.862
4930578M01Rik	-0.438	0.849	-0.580027	-0.916632	-3.3	0.0293	0.974949	-2.11259	2.862
Gm9439	1.83	0.191	-1.17828	0.626605	-1.03	0.544	0.186976	-0.787926	2.86
Abca17	2.78	0.00423	-3.40341	-0.534414	-0.0782	0.944	-3.37886	-3.52926	2.8582
Gbp2b	0.158	0.852	2.84434	3.00458	-2.7	0.0509	2.4347	-0.403475	2.858
Swsap1	0.306	0.862	-0.412416	0.0901068	-2.55	0.112	0.390918	-2.02059	2.856
Gm4691	2.29	0.0503	-2.59354	-0.531664	-0.563	0.723	-1.7705	-2.11259	2.853
Gm2467	2.84	0.011	-2.42669	0.36824	-0.0119	0.995	-0.822558	-0.761178	2.8519
1700052K11Rik	1.3	0.463	-1.85051	-0.642356	-1.55	0.357	-1.03564	-2.37526	2.85
Gm12571	0.879	0.399	-3.79965	-2.58261	-1.97	0.0889	-1.47703	-3.52926	2.849
Gm9790	3.03	0.00255	-2.24892	0.625463	0.183	0.879	0.843495	1.06802	2.847
Mtfr2	0.357	0.813	-0.92648	-0.601408	-2.49	0.0183	0.408451	-2.06348	2.847
A330035P11Rik	0.674	0.679	-2.34567	-1.79013	-2.17	0.1	-0.826395	-2.99926	2.844
Gm11868	1.24	0.38	-1.79268	-0.584023	-1.59	0.26	-0.002624	-1.58427	2.83
A730017L22Rik	0.416	0.743	0.723889	1.16182	-2.41	0.049	-0.56813	-2.75593	2.826
Nlrp10	-0.284	0.849	0.0590132	-0.218225	-3.11	0.00701	0.519524	-2.37526	2.826
Gm5256	0.854	0.464	-0.611714	0.23306	-1.97	0.106	0.81656	-1.17681	2.824
Diaph3	1.6	0.214	-0.372785	1.50984	-1.22	0.493	0.0963333	-1.12761	2.82
Slc26a3	1.68	0.122	-4.19589	-2.24925	-1.14	0.386	-1.60966	-3.00094	2.82
Gm5342	2.8	0.0222	-1.45644	1.4283	-0.0156	0.994	0.0334984	0.0623674	2.8156
Gm12182	2.79	0.00578	-2.61093	-0.0263091	-0.0217	0.99	-1.37426	-1.43948	2.8117
Gm10767	1.76	0.176	-0.936206	0.894284	-1.05	0.53	-0.821012	-1.98131	2.81
Gm12242	1.8	0.117	-2.56894	-0.968245	-1.01	0.486	-0.596654	-1.52095	2.81
Macrod1	0.205	0.891	-0.355724	0.159448	-2.6	0.0833	0.562788	-1.98195	2.805
Ccsap	1.54	0.31	-1.70917	-0.218225	-1.26	0.437	-1.19002	-2.29493	2.8
Gm11805	-1.17	0.18	-2.33309	-3.74357	-3.97	0.000161	0.918475	-2.99926	2.8
Gm12867	0.82	0.638	-2.12109	-1.45677	-1.98	0.209	0.800561	-1.20797	2.8
Tarm1	3.27	0.00172	0.998107	4.31981	0.472	0.499	4.31577	4.92502	2.798
Gm17669	2.08	0.1	-0.0725421	2.28944	-0.713	0.682	1.39154	0.44338	2.793
Mterf1a	0.692	0.653	-0.273318	0.366541	-2.1	0.16	1.08988	-1.01281	2.792
Rpl9-ps7	1.81	0.13	-1.44997	0.346701	-0.981	0.492	0.505023	-0.556488	2.791
Gm11189	1.14	0.405	-2.59354	-1.66877	-1.65	0.239	0.0423887	-1.63764	2.79
Gm11633	2.34	0.0167	-1.19352	1.26504	-0.45	0.742	0.131026	-0.29914	2.79
Mettl5os	1.36	0.276	-0.55484	0.557771	-1.43	0.299	-1.32528	-2.59259	2.79
Gm12389	2.47	0.011	-2.70157	-0.38352	-0.318	0.826	-1.38027	-1.69929	2.788
Gm7741	2.5	0.000248	1.02434	3.49242	-0.285	0.771	1.81945	1.48264	2.785
Ypel4	-0.218	0.884	-1.18148	-1.32415	-3	0.0114	0.290509	-2.59259	2.782
Kif14	2.52	0.0186	-2.07595	0.289475	-0.258	0.837	-3.07326	-3.52926	2.778
Ccne1	3.76	0.00251	-2.05629	1.68883	0.983	0.587	-1.15591	0.0104758	2.777
9330182L06Rik	2.89	0.0167	-4.19589	-1.00412	0.114	0.933	-3.68446	-3.52926	2.776
Ddit4	1.93	0.00398	1.14908	3.33022	-0.845	0.254	3.23226	2.26096	2.775
Tmem134	0.012	0.99	1.67308	1.90973	-2.76	0.0397	2.54689	-0.349114	2.772
Gm6382	2.56	0.025	-2.66876	-0.275046	-0.208	0.906	-1.60966	-1.69795	2.768
Tbc1d22bos	0.834	0.48	-3.40341	-2.48248	-1.93	0.118	-1.54613	-3.52926	2.764
Gm13986	-0.0377	0.981	-1.72869	-1.66877	-2.8	0.0747	1.98459	-0.845284	2.7623
Anxa11os	1.02	0.55	-0.437075	0.863097	-1.74	0.279	1.64179	-0.109499	2.76
Gm5863	2.14	0.0253	0.0480162	1.90672	-0.619	0.675	0.471035	-0.191821	2.759
Gm13460	3.04	0.00251	-2.6292	0.217951	0.285	0.856	-1.61349	-1.29048	2.755
Gm19029	1.87	0.111	-1.76519	0.0566593	-0.885	0.549	-1.02462	-1.76661	2.755
Gm14231	1.31	0.239	-3.21917	-1.90199	-1.44	0.261	-1.14104	-2.37526	2.75
Gm5643	1.68	0.129	-3.21917	-1.58351	-1.07	0.371	-2.40214	-3.52926	2.75
Gm4707	0.603	0.528	1.61686	2.46968	-2.14	0.00663	4.94152	2.68545	2.743
Gm8000	1.47	0.213	-2.82293	-1.53299	-1.27	0.298	-1.78263	-2.99926	2.74
Gm20692	-0.651	0.579	-2.95734	-3.74357	-3.39	0.0109	1.32466	-2.06427	2.739
Kpna2	1.39	0.178	0.749593	2.59047	-1.34	0.107	4.4402	2.94052	2.73
Gm4943	0.487	0.684	0.108254	0.356157	-2.24	0.0436	-0.506774	-2.59259	2.727
Gm14130	3.27	0.00122	-2.11204	0.934369	0.549	0.634	0.397364	0.986379	2.721
Gm13326	1.55	0.12	-3.61541	-1.84174	-1.17	0.285	-2.31149	-3.52926	2.72
Gm14251	1.33	0.316	-2.23296	-1.09476	-1.39	0.314	-0.27092	-1.69795	2.72
Zfp870	1.55	0.236	-0.373109	1.48212	-1.17	0.427	1.65731	0.270558	2.72
Xylt1	1.82	0.0339	0.521769	2.37764	-0.898	0.267	3.11063	2.32381	2.718
Gm5787	3	0.00538	-0.981349	2.25216	0.285	0.856	0.322989	0.58257	2.715
Gm15342	0.249	0.869	-3.00717	-2.95109	-2.46	0.0994	-0.980012	-3.52926	2.709
Gm15886	1.67	0.126	-3.61541	-1.88077	-1.03	0.393	-2.40214	-3.52926	2.7
Lonrf3	1.34	0.208	1.49364	3.16963	-1.36	0.483	1.43827	-0.193475	2.7
2610020C07Rik	0.189	0.9	-1.59222	-1.36317	-2.51	0.0794	-0.255494	-2.59259	2.699
Ctrl	0.596	0.665	-2.77779	-2.23798	-2.1	0.0852	-1.38914	-3.52926	2.696
Gm26582	-0.539	0.765	-1.49547	-1.95361	-3.23	0.00797	0.123451	-2.99926	2.691
Ccdc61	0.34	0.794	0.931218	1.58935	-2.35	0.0808	1.03884	-1.23011	2.69
Gm12263	1.54	0.243	-1.56183	0.0688608	-1.15	0.454	-0.131505	-1.29048	2.69
Fcor	2.06	0.0428	0.336173	2.53844	-0.626	0.595	2.574	1.6728	2.686
4930515G01Rik	0.744	0.698	-1.6469	-0.925272	-1.94	0.191	-0.802629	-3.00094	2.684
Ict1os	1.09	0.332	-4.19589	-2.76685	-1.59	0.229	-1.89449	-3.52926	2.68
Gm26780	1.15	0.451	-1.45535	-0.363635	-1.53	0.299	-0.658773	-2.06348	2.68
Pop1	1.7	0.174	-0.148557	1.76815	-0.972	0.576	0.754575	-0.349951	2.672
BC022687	2.21	0.0846	-1.6737	0.470066	-0.461	0.787	-2.19014	-2.47193	2.671
Cox11	1.56	0.256	-1.13488	0.660363	-1.11	0.334	2.34181	1.14337	2.67
Gm4915	1.7	0.159	-4.19589	-2.37061	-0.97	0.511	-2.45375	-3.52926	2.67
Gm6771	2.3	0.00625	0.137953	2.33331	-0.369	0.76	1.2028	0.737376	2.669
Fer1l5	-0.503	0.76	0.0863401	-0.200292	-3.17	0.0168	0.847715	-2.06426	2.667
Agpat9	1.81	0.0693	1.62639	3.60607	-0.854	0.322	4.42303	3.68193	2.664
Platr6	2.78	0.024	-3.49405	-0.635635	0.117	0.941	-3.0316	-2.99926	2.663
Elovl7	1.47	0.251	0.140651	1.87425	-1.19	0.504	0.81575	-0.412783	2.66
Gm10101	1.07	0.59	-1.65247	-0.646907	-1.59	0.376	0.651657	-1.00762	2.66
Gm14013	1.26	0.439	-2.1727	-0.907362	-1.4	0.377	-0.690765	-2.22528	2.66
Gm9085	0.557	0.744	-2.53855	-2.06501	-2.1	0.124	-0.743874	-2.75593	2.657
C030034I22Rik	-0.804	0.585	-0.00725878	-0.813407	-3.46	0.00895	1.0851	-2.11259	2.656
Gm8894	0.924	0.437	-0.382329	0.368845	-1.73	0.191	-0.363891	-1.98195	2.654
Gm10015	2.14	0.0617	-4.19589	-1.78064	-0.513	0.726	-2.58638	-2.99926	2.653
Gm14760	2.18	0.0294	-4.19589	-1.79013	-0.473	0.691	-2.91973	-3.52926	2.653
Zbtb42	0.853	0.317	1.24681	2.05705	-1.8	0.103	2.434	0.513166	2.653
Gm12901	1.46	0.179	-4.19589	-2.6455	-1.19	0.384	-1.87064	-2.99926	2.65
H2-Bl	1.16	0.424	-1.18471	-0.0725385	-1.49	0.298	-0.948158	-2.22626	2.65
Thbs1	1.38	0.0362	7.90402	9.17782	-1.27	0.000944	11.8704	10.7238	2.65
Gm8722	1.97	0.0122	0.427154	2.39744	-0.676	0.531	1.59484	0.816371	2.646
Sgms2	2.1	0.001	3.56885	5.47641	-0.546	0.201	7.14193	6.65987	2.646
Gm9522	1.33	0.141	0.0951107	1.47814	-1.31	0.287	0.42663	-0.86366	2.64
Chil4	3.42	0.00471	-2.91357	0.925723	0.78	0.606	0.377087	1.11353	2.64
Gm15285	1.68	0.193	-1.28347	0.500334	-0.956	0.551	-1.14488	-1.94359	2.636
Cct3-ps1	2.42	0.0227	-4.19589	-1.50575	-0.215	0.879	-2.8196	-2.99926	2.635
Apoo	0.994	0.519	-0.830683	0.216847	-1.64	0.283	-0.536402	-2.02059	2.634
Gm27008	0.464	0.799	-2.56894	-2.17688	-2.17	0.0987	-0.547366	-3.00094	2.634
Cdk20	1.12	0.076	2.06554	3.34783	-1.51	0.199	2.23074	0.597013	2.63
4930570N18Rik	-0.423	0.687	-2.82293	-3.34733	-3.05	0.00244	0.211095	-3.00094	2.627
Gm11672	0.665	0.708	-2.04314	-1.50575	-1.96	0.191	-0.4392	-2.16596	2.625
Gm15930	1.68	0.162	-4.19589	-2.46125	-0.944	0.525	-2.514	-3.52926	2.624
4933430I17Rik	3.72	0.0127	-2.43207	1.14602	1.1	0.589	-3.55183	-1.94359	2.62
Gm8129	1.73	0.127	-2.21469	-0.392922	-0.89	0.509	-1.63088	-2.47094	2.62
Srrd	2.4	0.084	-1.22552	1.33037	-0.22	0.882	1.69574	1.73049	2.62
Zc3h3	-0.18	0.893	-0.257634	-0.250891	-2.8	0.0283	-0.104946	-2.75593	2.62
Gm26710	0.468	0.8	-2.91357	-2.08624	-2.15	0.121	-0.88103	-2.99926	2.618
Gm7765	2.44	0.0448	-1.71358	0.901489	-0.173	0.927	-0.885	-1.05595	2.613
Them6	1.66	0.184	-2.29406	-0.803915	-0.952	0.512	-1.53728	-2.29493	2.612
6330549D23Rik	1.33	0.442	-1.68857	-0.386452	-1.28	0.476	-0.880389	-2.06427	2.61
Gm15621	-0.361	0.845	-1.09922	-1.42049	-2.97	0.00864	0.0589553	-2.75593	2.609
Gm2308	3.14	0.00251	-1.44997	1.72738	0.532	0.657	0.711733	1.14583	2.608
Irf7	1.78	4.75e-06	5.44235	7.18564	-0.828	0.00365	8.16412	7.35011	2.608
Gm13292	2.11	0.0272	-3.21917	-1.10951	-0.498	0.669	-2.58638	-2.99926	2.608
Fbxl2	3.04	0.000194	0.0429376	2.9395	0.433	0.628	1.48111	1.95983	2.607
Igkv3-4	-0.663	0.55	-2.93479	-3.74357	-3.27	0.00556	-0.0567514	-3.52926	2.607
Gm5139	3.22	0.000953	-0.55735	2.7088	0.615	0.627	0.512209	1.0956	2.605
Sfmbt2	0.545	0.748	-0.821336	-0.262163	-2.06	0.139	0.59377	-1.53614	2.605
Gm4986	1.86	0.12	-3.21917	-1.34875	-0.741	0.642	-0.12566	-0.923963	2.601
Snord7	1.33	0.304	-2.29406	-1.16113	-1.27	0.355	-0.486232	-1.69794	2.6
Cnnm1	0.0493	0.97	-2.70157	-2.3399	-2.55	0.0587	-0.88103	-3.52926	2.5993
Aloxe3	1.6	0.244	-2.51733	-1.10951	-0.998	0.496	-2.05751	-2.99926	2.598
Gm5046	1.83	0.111	-4.19589	-2.18637	-0.766	0.604	-2.31149	-2.99926	2.596
Gm16297	1.59	0.161	-2.04871	-0.498317	-1	0.451	-1.14104	-2.06348	2.59
Mipep	0.33	0.781	1.52078	1.7426	-2.26	0.097	1.16932	-1.14761	2.59
Prss46	6.78	4.11e-07	-3.61541	3.25608	4.19	0.00984	-4.0807	-0.0294497	2.59
Gm7867	2.01	0.136	-3.79965	-1.62974	-0.578	0.729	-2.31149	-3.00094	2.588
Plet1os	1.6	0.234	-2.27956	-0.90405	-0.987	0.527	-0.990144	-1.94262	2.587
Bri3	0.436	0.631	1.89882	2.48667	-2.15	0.115	1.37846	-0.806809	2.586
Bak1	2.14	0.000197	2.00918	4.21461	-0.443	0.429	3.94926	3.53396	2.583
Gm6944	2.86	0.00643	-1.76095	1.05415	0.278	0.839	0.241961	0.653809	2.582
Gm14602	1.04	0.359	-3.49405	-2.18637	-1.54	0.221	-1.51901	-2.99926	2.58
Gm3699	1.38	0.183	0.49417	1.9963	-1.2	0.362	1.80487	0.338594	2.58
Aldh1b1	2.71	6.6e-05	2.33841	4.84924	0.133	0.857	3.83779	4.02359	2.577
Clec2g	2.34	0.0253	-2.29406	-0.13926	-0.237	0.834	1.43019	1.12031	2.577
Gm18859	2.94	0.00136	-1.54061	1.36717	0.365	0.77	-0.250877	0.115874	2.575
Fcgr4	2.47	9.88e-07	5.11769	7.58804	-0.104	0.807	7.12892	6.89745	2.574
Gm5434	0.664	0.644	-2.30917	-1.78064	-1.91	0.145	0.0562172	-1.84694	2.574
Ak8	0.553	0.499	2.09062	2.40597	-2.02	0.115	1.80594	-0.35363	2.573
Gm15191	2.13	0.0328	0.199615	2.2613	-0.443	0.776	0.949587	0.235702	2.573
Gm14336	2.59	0.0163	-2.70157	-0.0530963	0.0194	0.992	-0.945525	-0.932477	2.5706
Dgkq	0.29	0.835	1.43197	1.99673	-2.28	0.0993	2.13173	-0.278488	2.57
H60b	-1.66	0.0914	-1.93139	-3.74357	-4.23	0.000188	0.832449	-3.52926	2.57
Rpl35a-ps4	1.39	0.278	-2.79222	-1.53299	-1.18	0.421	-1.06527	-2.02059	2.57
Fuk	0.859	0.613	-0.760552	0.3473	-1.71	0.294	0.427527	-1.29028	2.569
Gm16350	2.01	0.133	-4.19589	-2.14123	-0.559	0.749	-2.45375	-2.99926	2.569
Pkd2l2	-0.0741	0.956	0.0902197	0.284672	-2.64	0.0819	1.73065	-0.923963	2.5659
Gm16283	1.91	0.225	-3.61541	-1.55737	-0.655	0.759	-1.41222	-1.94359	2.565
Gm22060	0.434	0.769	-3.79965	-3.04174	-2.13	0.121	-1.36138	-3.52926	2.564
Gm5472	0.913	0.435	-2.35431	-1.48453	-1.65	0.126	-1.82166	-3.52926	2.563
Gm10254	1.16	0.387	-1.44047	-0.205167	-1.4	0.304	-0.0109637	-1.43948	2.56
Saa3	3.18	5.65e-05	3.37242	6.30618	0.628	0.482	4.26675	4.67397	2.552
4930427A07Rik	0.411	0.775	0.254568	0.519671	-2.14	0.0837	-0.829249	-2.75593	2.551
Gm11960	1.01	0.379	-0.881214	0.0703574	-1.54	0.227	0.114049	-1.35914	2.55
Gm20563	1.39	0.254	-1.12795	0.466229	-1.16	0.414	0.022663	-1.12848	2.55
Smim19	1.23	0.292	0.718587	2.44608	-1.32	0.366	2.0684	0.586671	2.55
5430400D12Rik	0.226	0.894	-1.96692	-1.79013	-2.32	0.138	-0.27926	-2.75528	2.546
Gm5262	2.61	0.00055	0.324464	2.86914	0.0641	0.945	1.73721	1.90839	2.5459
Gm6283	3.06	0.00201	-2.40592	0.447692	0.517	0.72	-1.41414	-0.865118	2.543
Gm8425	2.1	0.0571	-3.49405	-1.27792	-0.443	0.783	-1.44664	-1.82014	2.543
Zfp78	0.532	0.825	-2.6903	-2.08624	-2.01	0.227	-1.49342	-3.52926	2.542
Kcna7	2.3	0.181	-4.19589	-1.7366	-0.241	0.9	-3.55183	-3.52926	2.541
Gm13736	2.57	0.0339	-2.35431	-0.0608115	0.0298	0.987	0.59377	0.615374	2.5402
Arg2	4.01	1.33e-05	2.06203	6.39024	1.47	0.00749	4.87022	6.29345	2.54
Btbd2	1.48	0.303	0.274411	2.12894	-1.06	0.558	1.61474	0.39231	2.54
Pdss1	0.969	0.506	0.828698	2.40654	-1.57	0.355	2.27947	0.461357	2.539
Gm14845	2.57	0.0147	-3.21917	-0.570694	0.0318	0.983	-3.37886	-3.52926	2.5382
Gm10499	2.39	0.00736	-2.93479	-0.653021	-0.148	0.912	-0.76076	-0.923963	2.538
Gm13731	1.6	0.241	-3.61541	-2.06501	-0.937	0.538	-2.49278	-3.52926	2.537
Nudt13	-0.364	0.716	3.44768	2.95441	-2.9	0.0424	3.73775	0.633989	2.536
Rpl7a-ps5	2.42	0.00634	-3.21917	-0.792643	-0.116	0.929	-2.2179	-2.22761	2.536
Bloc1s6os	2.59	0.0828	-2.56894	-0.147666	0.0548	0.981	-0.0246934	0.3619	2.5352
Rpl28-ps3	1.83	0.104	-2.59354	-0.927904	-0.701	0.634	-1.19265	-1.84612	2.531
Gm5526	1.88	0.0812	-2.42669	-0.74103	-0.65	0.65	-0.836751	-1.45227	2.53
Gm27039	3.45	0.00242	-2.35431	1.20323	0.924	0.588	-1.55608	-0.613462	2.526
Srcin1	0.556	0.755	-1.84621	-1.23972	-1.97	0.125	-1.48325	-3.52926	2.526
Gm7180	2.27	0.0169	-1.23995	1.16251	-0.254	0.844	0.488842	0.257668	2.524
Vstm2a	2.73	0.0134	-1.39246	1.33507	0.206	0.901	-2.63536	-2.22626	2.524
Gm4117	2.35	0.0935	-1.98531	0.37831	-0.17	0.913	1.37983	1.08069	2.52
Gm11953	3.47	0.000773	-2.4783	0.790093	0.953	0.47	-0.716193	0.328852	2.517
Gse1	0.0153	0.987	2.01442	2.05601	-2.5	0.0598	2.71801	0.141621	2.5153
Pln	0.315	0.859	-1.81451	-1.53614	-2.2	0.136	1.40003	-0.7635	2.515
6330562C20Rik	0.654	0.628	-0.393596	0.349858	-1.86	0.168	-0.605505	-2.22626	2.514
A530032D15Rik	1.44	0.21	-1.54061	-0.111568	-1.07	0.354	0.980683	-0.111129	2.51
A530032D15Rik	1.44	0.21	-1.54061	-0.111568	-1.07	0.354	0.980683	-0.111129	2.51
A530032D15Rik	1.44	0.21	-1.54061	-0.111568	-1.07	0.354	0.980683	-0.111129	2.51
A530032D15Rik	1.44	0.21	-1.54061	-0.111568	-1.07	0.354	0.980683	-0.111129	2.51
Cd40lg	0.949	0.51	-1.90909	-1.01591	-1.56	0.247	-0.984031	-2.29493	2.509
Gm26801	-0.193	0.883	-0.683324	-0.758772	-2.7	0.013	0.311619	-2.47094	2.507
1700025N23Rik	0.872	0.644	-1.82043	-1.05758	-1.63	0.271	-1.85775	-3.52926	2.502
Gm4373	1.67	0.188	-2.93479	-1.3844	-0.832	0.591	-1.84288	-2.47193	2.502
Gm26722	1.55	0.275	-3.49405	-1.79013	-0.951	0.53	-2.63536	-3.52926	2.501
Aatk	1.49	0.133	0.709739	2.3382	-1.01	0.536	0.55103	-0.532447	2.5
Fanca	1.17	0.139	0.813629	1.75631	-1.33	0.0798	3.30598	2.02868	2.5
Zfp39	-0.411	0.708	1.5699	1.39399	-2.91	0.022	1.91643	-1.07295	2.499
Tnfrsf14	2.07	0.0201	-0.289259	2.09632	-0.429	0.647	2.32865	1.80503	2.499
Nccrp1	0.557	0.649	-2.6292	-2.15861	-1.94	0.0822	-0.911654	-2.75593	2.497
Zscan25	1.6	0.208	-2.26905	-0.86502	-0.895	0.538	-1.59838	-2.29493	2.495
Gm26597	0.204	0.881	-2.63869	-2.76685	-2.29	0.067	-1.22009	-3.52926	2.494
Gm7572	1.56	0.25	-1.95807	-0.468779	-0.934	0.509	-2.12725	-2.99926	2.494
Gm15501	0.872	0.441	-0.114167	0.954965	-1.62	0.227	0.708231	-0.968618	2.492
Gm8941	2.34	0.0204	-0.382957	1.60461	-0.151	0.918	0.574211	0.379297	2.491
Mdga1	0.56	0.558	0.887007	1.44782	-1.93	0.112	-0.54876	-2.22626	2.49
Gm17149	2.42	0.0474	-3.61541	-1.05464	-0.0606	0.967	-3.50022	-3.52926	2.4806
Mmp8	3.15	0.00168	3.36323	6.47984	0.67	0.202	7.34091	8.15991	2.48
Pip4k2b	1.47	0.038	1.45298	3.26673	-1.01	0.382	1.89209	0.794677	2.48
Fcrl5	2.04	0.139	-1.93139	-0.0713621	-0.439	0.806	-2.08211	-2.29493	2.479
Gm6425	0.796	0.55	-2.63869	-1.71775	-1.68	0.189	-1.19265	-2.75593	2.476
Gpc1	2.99	0.000521	1.05395	4.28109	0.514	0.638	2.04169	2.49966	2.476
2010109I03Rik	0.713	0.617	-3.21917	-2.42222	-1.76	0.245	-0.474149	-1.98059	2.473
Gvin1	-0.937	0.517	-0.709097	-1.50575	-3.41	0.00457	0.552538	-2.75593	2.473
Ighv5-16	2.85	0.0917	-4.19589	-1.08875	0.378	0.885	-1.89449	-1.79278	2.472
Gm15519	0.741	0.678	-1.10206	-0.214794	-1.73	0.23	-1.38311	-2.99926	2.471
Gm12096	1.05	0.472	-1.13982	-0.093437	-1.42	0.332	-0.34339	-1.63764	2.47
Setd6	1.13	0.433	-0.215892	1.25472	-1.34	0.408	0.993787	-0.404156	2.47
Tma7-ps	2.34	0.00778	-0.515364	1.85191	-0.127	0.913	1.15558	0.89403	2.467
Gm15400	1.64	0.243	-2.73767	-1.27253	-0.826	0.639	-0.657953	-1.45227	2.466
Gm14828	0.855	0.501	-3.79965	-3.04174	-1.61	0.261	-1.87327	-3.52926	2.465
Gm7863	1.75	0.0662	-2.91357	-1.27253	-0.715	0.559	-1.59838	-2.22761	2.465
Gapdh-ps14	2.93	0.00225	-2.35431	0.326659	0.467	0.722	-0.767347	-0.233845	2.463
Rps11-ps3	1.71	0.183	-1.23797	0.46353	-0.753	0.58	1.30457	0.387878	2.463
Gm13394	1.19	0.333	-3.00717	-1.84174	-1.27	0.299	-2.2179	-3.52926	2.46
C230088H06Rik	2.31	0.062	-3.21917	-0.396402	-0.149	0.937	-0.536402	-0.756116	2.459
1600014C10Rik	3.04	5.14e-09	4.50755	7.45274	0.583	0.0402	6.41985	7.02408	2.457
Gm12687	2.05	0.062	-3.40341	-1.27253	-0.407	0.766	-2.70774	-2.99926	2.457
Cep72	0.526	0.657	0.95634	1.62416	-1.93	0.179	1.25446	-0.756116	2.456
Ficd	0.376	0.804	0.658519	1.33563	-2.08	0.14	1.3708	-0.747114	2.456
Gm16061	0.136	0.932	-1.72485	-1.70487	-2.32	0.156	-0.112404	-2.22626	2.456
Cactin	-0.455	0.571	2.94882	2.39599	-2.91	0.0283	2.43136	-0.630142	2.455
Gm21957	2	0.0619	-2.51733	-0.423636	-0.455	0.765	-1.35304	-1.69794	2.455
Gm15745	0.804	0.511	-2.82293	-1.85301	-1.65	0.158	-1.82166	-3.52926	2.454
Igkv5-48	0.671	0.71	-3.33103	-2.72171	-1.78	0.334	-0.0578345	-1.71926	2.451
Gm5069	2.04	0.0354	-1.43258	0.699451	-0.41	0.756	0.0465377	-0.435631	2.45
Spag11b	-0.341	0.852	-2.75055	-3.04174	-2.79	0.102	-0.645991	-3.52926	2.449
Msrb1	2.61	2.75e-09	5.92306	8.38932	0.164	0.375	8.57577	8.69714	2.446
Gm12286	2.19	0.0286	-0.0818321	2.14906	-0.255	0.856	1.26745	1.07585	2.445
Elac2	0.263	0.813	2.73139	3.14964	-2.18	0.155	2.20841	-0.0747396	2.443
Cldn1	0.00241	0.999	1.26737	1.38097	-2.44	0.136	0.504824	-1.98195	2.44241
Gm8824	3.21	0.00304	-2.56894	0.40727	0.768	0.623	-1.2624	-0.556406	2.442
Gm15033	0.781	0.632	-1.61344	-0.855528	-1.66	0.227	-1.21725	-3.00094	2.441
Gm9499	1.96	0.0934	-3.61541	-1.50575	-0.478	0.772	-1.65516	-2.06348	2.438
Gm15601	-0.534	0.743	-0.323282	-0.768264	-2.97	0.013	0.107935	-2.75593	2.436
Gm4991	0.963	0.421	-3.79965	-2.55485	-1.47	0.269	-1.19603	-2.75528	2.433
1810043G02Rik	1.25	0.0855	2.85758	4.2703	-1.18	0.304	3.7569	2.2282	2.43
Gm13391	2.34	0.09	-0.518743	1.93859	-0.09	0.967	0.527573	0.212139	2.43
Gm7099	1.13	0.362	0.0461307	1.1043	-1.3	0.352	1.13017	-0.292195	2.43
Gm12920	0.688	0.681	-1.94519	-1.30863	-1.74	0.227	-0.596654	-2.16596	2.428
Zbp1	2.52	2.84e-06	3.92691	6.59008	0.0929	0.789	6.92591	6.99116	2.4271
Fsip1	0.953	0.612	-2.08828	-1.1645	-1.47	0.4	-0.242231	-1.69794	2.423
Gimap7	0.573	0.834	-1.34902	-0.67886	-1.85	0.32	0.141476	-1.60259	2.423
Gm13053	0.353	0.814	-3.49405	-3.04174	-2.07	0.111	-1.37426	-3.52926	2.423
Cysltr2	2.19	0.148	-1.98846	0.0488182	-0.232	0.912	-2.0059	-2.02059	2.422
Gm26534	1.1	0.494	-1.41925	-0.33615	-1.32	0.4	-1.31739	-2.37526	2.42
Tctn3	0.697	0.302	2.20903	3.0243	-1.72	0.0476	3.75188	1.79819	2.417
Gm27037	2.92	0.000865	-3.09781	-0.223433	0.504	0.679	-1.10539	-0.613459	2.416
4930524J08Rik	-0.0877	0.955	-1.72485	-1.97975	-2.5	0.0875	-0.948158	-3.52926	2.4123
Gm25082	-0.489	0.773	-1.99973	-2.48248	-2.9	0.0181	-0.578745	-3.52926	2.411
Lpar5	1.23	0.251	0.655706	1.85445	-1.18	0.434	1.00055	-0.324267	2.41
Eif3s6-ps1	1.68	0.0898	-1.17444	0.607704	-0.728	0.57	-0.0136498	-0.710126	2.408
Gm25220	0.956	0.435	-2.91357	-2.08624	-1.45	0.235	-1.60061	-2.99926	2.406
Gm7776	2.52	0.00843	-0.50077	2.28106	0.116	0.914	1.94793	1.9875	2.404
Stat1	2.27	1.45e-07	5.13353	7.33869	-0.133	0.71	6.64649	6.51091	2.403
Gm8577	0.982	0.423	-3.49405	-2.3399	-1.42	0.26	-2.05751	-3.52926	2.402
Gm9358	2.49	0.0283	-1.13982	1.55734	0.0884	0.956	0.348156	0.570689	2.4016
Gm16059	-0.359	0.849	-1.91293	-2.23798	-2.76	0.0544	0.365263	-2.22626	2.401
Msantd3	2.63	0.0097	-0.875954	1.76269	0.229	0.759	3.02999	3.29399	2.401
Tdgf1-ps2	-1	0.308	-3.21917	-3.74357	-3.4	0.00419	-0.068795	-3.52926	2.4
Gm4654	2.39	0.0165	-0.773967	1.55353	-0.00805	0.995	0.389561	0.438536	2.39805
Gm16216	1.93	0.0846	-3.79965	-1.66877	-0.467	0.719	-2.98262	-3.52926	2.397
Gm12445	1.3	0.262	-3.09781	-1.79013	-1.09	0.413	-1.5585	-2.47193	2.39
Il12rb1	3.58	0.00656	-2.24245	1.14602	1.19	0.53	-2.91024	-1.63926	2.39
Gm12870	1.21	0.41	-3.79965	-2.76685	-1.18	0.49	-2.26951	-3.52926	2.39
Sars2	0.76	0.427	1.75645	2.66413	-1.63	0.227	2.27582	0.493679	2.39
Gm18822	2.64	0.0182	-2.03583	0.404849	0.252	0.877	-0.348557	-0.207631	2.388
Ikbke	1.51	0.0761	1.84698	3.91168	-0.877	0.334	3.96969	3.10648	2.387
Treml2	1.6	0.0724	0.89041	2.63634	-0.785	0.372	3.1286	2.43807	2.385
Gm11723	0.221	0.849	-4.19589	-3.74357	-2.16	0.0722	-1.30113	-3.52926	2.381
Kcp	1.94	0.284	-2.59354	-0.834306	-0.441	0.805	-3.37886	-3.52926	2.381
Gm12989	1.77	0.0384	0.15028	1.93869	-0.61	0.6	1.38433	0.56069	2.38
Gm6166	5.95	3.37e-07	-1.23797	4.71321	3.57	0.00114	-0.612891	2.84272	2.38
Igkv8-21	0.93	0.612	-2.15719	-1.39389	-1.45	0.391	-0.621661	-1.94359	2.38
3110021N24Rik	0.458	0.743	-3.61541	-3.04174	-1.92	0.178	-0.817175	-2.59259	2.378
Chtf18	0.258	0.873	-0.636571	-0.159396	-2.12	0.115	-1.34124	-3.52926	2.378
Gm14767	-0.202	0.891	-2.24245	-2.42222	-2.58	0.0405	-0.894087	-3.52926	2.378
Rpl31-ps13	1.84	0.115	-4.19589	-2.15861	-0.537	0.741	-2.2084	-2.59259	2.377
Gm9341	2.23	0.0195	-0.530239	1.64798	-0.146	0.927	-0.587162	-0.718297	2.376
Gm5398	1.81	0.0744	0.282068	2.05753	-0.564	0.737	0.26053	-0.382796	2.374
Gm6407	2.18	0.000417	1.11361	3.34471	-0.193	0.848	1.44354	1.15132	2.373
Gm13226	2.4	0.0785	-2.42669	0.302058	0.0275	0.991	-1.42925	-1.35914	2.3725
Gm25517	0.832	0.448	-4.19589	-2.95109	-1.54	0.234	-1.51901	-2.99926	2.372
Gm14584	1.59	0.14	-3.27078	-1.62363	-0.781	0.509	-2.70774	-3.52926	2.371
Pgam2	-1.46	0.33	-1.24476	-2.55485	-3.83	0.00701	1.28003	-2.37526	2.37
Pou3f2	1.51	0.15	-2.24245	-0.531664	-0.858	0.504	-1.19265	-1.98195	2.368
Gm9844	2.02	0.00842	-0.0121061	1.9131	-0.344	0.636	2.64255	2.29124	2.364
Gm20125	-0.109	0.905	-3.79965	-3.74357	-2.47	0.039	-0.939363	-3.52926	2.361
Msantd1	0.841	0.621	-2.09249	-1.39389	-1.52	0.271	-1.96962	-3.52926	2.361
Gm5278	1.69	0.149	-0.266627	1.33061	-0.67	0.705	-1.48812	-1.94359	2.36
Rpl17-ps1	1.35	0.237	-4.19589	-2.6455	-1.01	0.508	-1.87327	-2.75593	2.36
Gm15537	1.42	0.296	-2.35431	-1.13727	-0.938	0.485	-2.49278	-3.52926	2.358
Gm26584	2.74	0.00924	-3.00717	-0.275046	0.386	0.726	-3.7751	-3.52926	2.354
Gm8870	2.93	0.00412	-1.32861	1.73234	0.577	0.628	0.708231	1.11968	2.353
Gm15502	1.95	0.147	-3.00717	-0.843481	-0.403	0.83	-2.0514	-2.22626	2.353
Spcs2-ps	1.82	0.0366	0.178331	2.20337	-0.532	0.646	1.58329	0.930861	2.352
Cldn20	0.201	0.882	-3.49405	-3.04174	-2.15	0.125	-1.34124	-3.52926	2.351
Zfp652os	0.151	0.924	-0.898939	-0.559105	-2.2	0.18	0.214429	-2.06515	2.351
Gm10291	1.13	0.308	-3.61541	-2.24925	-1.22	0.313	-1.84288	-2.99926	2.35
Gm4968	-0.0503	0.966	-2.45445	-2.29824	-2.4	0.0437	-1.02917	-3.52926	2.3497
Gm15157	1.39	0.421	-3.40341	-1.69	-0.959	0.632	-1.62792	-2.37526	2.349
Mif-ps3	1.91	0.0589	-3.79965	-1.69	-0.437	0.708	-3.10398	-3.52926	2.347
Gm26640	0.526	0.782	-3.21917	-2.58261	-1.82	0.261	0.0811462	-2.22696	2.346
1700012B09Rik	-0.895	0.377	-2.6292	-3.74357	-3.24	0.00854	1.63137	-1.69864	2.345
Gm6967	2.2	0.0497	-0.327966	1.57174	-0.145	0.936	-0.114791	-0.313439	2.345
Gm7507	3.01	0.000861	-0.748127	2.36054	0.666	0.529	0.630753	1.28457	2.344
Gm7665	2.49	0.0515	-2.14231	0.34174	0.148	0.926	0.643291	0.702668	2.342
Slx4	-0.618	0.464	2.61747	1.98088	-2.96	0.0268	2.12623	-0.910939	2.342
Arhgap27os3	-1.08	0.572	-1.33399	-2.76685	-3.42	0.0566	1.36691	-1.90926	2.34
Camkk1	-1.07	0.564	-1.32861	-2.18637	-3.41	0.02	-0.152403	-3.52926	2.34
Hist1h3d	1.08	0.542	-2.03045	-1.08829	-1.26	0.451	-1.14104	-2.47262	2.34
C530008M17Rik	2.05	0.0827	-2.36316	-0.542089	-0.288	0.839	-2.75935	-2.99926	2.338
Gm12834	0.753	0.549	-2.51733	-1.97437	-1.58	0.178	-1.16827	-3.00094	2.333
Mcat	2.48	0.0227	-1.08084	1.56957	0.149	0.934	-1.20886	-1.05595	2.331
Gm9142	2.33	0.104	-2.87454	-0.714733	-0.000345	1	-1.309	-1.29028	2.33034
Gm8580	1.75	0.195	-2.82293	-1.18189	-0.58	0.734	-2.0059	-2.37526	2.33
Ccdc38	2.47	0.0477	-2.91357	-0.568953	0.141	0.931	-2.89198	-2.75593	2.329
Ints5	0.328	0.744	1.40483	1.86504	-2	0.084	1.59406	-0.395643	2.328
Kctd19	1.69	0.159	-4.19589	-2.17688	-0.637	0.696	-2.12725	-2.59259	2.327
Gm26461	2.83	0.176	-1.25004	1.13001	0.506	0.877	-1.68587	-1.17681	2.324
Gm16038	0.692	0.75	-3.00717	-1.90199	-1.63	0.381	-0.884421	-2.37526	2.322
Gm14383	1.08	0.439	-4.19589	-2.95109	-1.24	0.457	-2.26635	-3.52926	2.32
Gtsf1	3.82	0.00423	-2.27956	1.38258	1.5	0.445	-1.69221	-0.302447	2.32
Kcnab1	1.03	0.492	-1.57671	-0.483888	-1.29	0.371	0.424078	-0.925284	2.32
Fancf	1.51	0.198	-2.2088	-0.876292	-0.808	0.549	-1.7003	-2.29493	2.318
Rab33a	1.75	0.286	-3.40341	-1.62974	-0.566	0.77	-2.19014	-3.00094	2.316
Gm12643	1.41	0.456	-2.93479	-0.988156	-0.905	0.679	-1.28963	-2.02059	2.315
Gm26670	1.12	0.549	-1.90404	-0.735822	-1.19	0.526	-0.292142	-1.45131	2.31
Zfand4	1.73	0.158	-0.607658	1.25779	-0.579	0.655	1.74596	1.14901	2.309
Nol9	-0.272	0.778	3.02841	2.88468	-2.58	0.0424	3.29329	0.43659	2.308
Gm8394	2.21	0.0013	-0.191729	2.11628	-0.0979	0.913	1.26323	1.14451	2.3079
Lrrc56	0.277	0.872	-0.310944	0.411763	-2.03	0.227	0.687991	-1.29048	2.307
Gm7117	1.97	0.0801	-2.6292	-0.831149	-0.336	0.834	-1.61349	-1.84694	2.306
Platr17	0.0457	0.972	0.191484	0.087848	-2.26	0.0913	2.65584	0.145472	2.3057
Tomm6	-0.925	0.574	-1.09788	-1.81674	-3.23	0.0183	0.599141	-2.47193	2.305
Gm20540	0.397	0.852	-2.53855	-2.72171	-1.9	0.354	0.751263	-1.21509	2.297
Gm8825	2.8	0.000116	-0.0150607	2.78454	0.507	0.509	1.32966	1.86304	2.293
Olfr755-ps1	1.39	0.2	-4.19589	-2.46125	-0.9	0.496	-2.52349	-3.52926	2.29
Gm14176	1.4	0.253	-1.32861	0.235797	-0.889	0.546	-0.490813	-1.35914	2.289
Gm24044	0.516	0.699	-3.79965	-3.16309	-1.77	0.209	-1.72152	-3.52926	2.286
Gm5177	2.51	0.0103	-2.00968	0.423837	0.228	0.879	-1.05693	-0.86366	2.282
Ankrd13b	0.881	0.589	-2.13749	-1.41479	-1.4	0.349	-0.896545	-2.22528	2.281
Gm15466	1.45	0.285	-1.47772	-0.0463826	-0.831	0.597	-0.0383787	-0.886952	2.281
Gm12628	0.78	0.507	-3.03493	-2.37061	-1.5	0.222	-1.97309	-3.52926	2.28
Rpl19-ps1	2.88	0.00221	-2.4783	0.4074	0.604	0.607	-0.0895625	0.417192	2.276
Sgsh	0.464	0.463	3.62888	4.0662	-1.81	0.14	3.15053	1.04983	2.274
B430306N03Rik	1.07	0.0183	3.37238	4.1607	-1.2	0.0117	5.43924	4.27666	2.27
Gm9081	2.08	0.0354	-2.42669	-0.296268	-0.19	0.899	-1.14104	-1.29048	2.27
Jph3	2.05	0.144	-2.59354	-0.347422	-0.22	0.914	-1.50163	-1.69794	2.27
Sirpb1c	2.68	3.28e-05	4.30391	6.76044	0.411	0.297	7.16178	7.53512	2.269
Gm10863	-0.652	0.71	-0.753098	-1.27637	-2.92	0.0295	0.244043	-2.47193	2.268
Pgbd5	3.25	0.0011	-4.19589	-0.697434	0.983	0.252	-4.47694	-3.52926	2.267
Gm24106	-0.384	0.846	-2.48452	-2.76685	-2.65	0.065	-0.267541	-2.75593	2.266
Gm28071	0.334	0.849	-2.23296	-2.01386	-1.93	0.147	-1.11982	-2.99926	2.264
Gas2	0.293	0.882	-2.33309	-1.79013	-1.97	0.254	0.385977	-1.60128	2.263
4732440D04Rik	1.18	0.436	-2.11654	-1.11836	-1.08	0.505	-0.589576	-1.58427	2.26
Akap17b	0.62	0.758	0.317418	1.00513	-1.64	0.409	0.369231	-1.20662	2.26
Gm29164	1	0.268	-3.40341	-2.37061	-1.26	0.227	-2.2179	-3.52926	2.26
Gm6444	2.05	0.0618	-0.95117	1.13763	-0.208	0.884	0.896874	0.620697	2.258
Gm12924	0.327	0.867	-1.13532	-0.768264	-1.93	0.227	-0.775869	-2.59259	2.257
Tsen54	-0.534	0.583	2.18691	1.51553	-2.79	0.0412	1.50657	-1.26427	2.256
Ccdc102a	0.852	0.59	-0.068971	1.18312	-1.4	0.424	0.712396	-0.643528	2.252
Gm8181	1.77	0.102	-2.91357	-1.26126	-0.482	0.707	-2.52349	-2.99926	2.252
Habp4	1.37	0.275	0.0577025	1.70253	-0.882	0.616	0.526562	-0.401406	2.252
Hinfp	0.0519	0.951	1.57544	1.7663	-2.2	0.0624	2.33947	0.0956794	2.2519
B3gat2	-0.499	0.818	-2.38155	-2.6455	-2.75	0.0874	0.032808	-2.59259	2.251
Arv1	1.1	0.406	0.06303	1.16018	-1.15	0.508	-0.172656	-1.20662	2.25
Cyfip2	1.02	0.321	4.00002	4.64564	-1.23	0.16	6.55286	5.23968	2.25
Gm26875	1.93	0.0998	-2.91357	-0.719808	-0.319	0.834	-2.58638	-2.75593	2.249
Gm12708	1.98	0.112	-1.1331	0.95593	-0.268	0.883	-0.166101	-0.532447	2.248
Zc2hc1c	0.0177	0.99	-1.68857	-1.76237	-2.23	0.0763	-0.621661	-2.75593	2.2477
Tufm	-0.053	0.957	1.42407	1.24041	-2.3	0.103	1.41384	-0.968618	2.247
6430571L13Rik	1.56	0.187	-4.19589	-2.24925	-0.686	0.622	-2.91973	-3.52926	2.246
Gm10603	-0.914	0.587	-0.287268	-1.27253	-3.16	0.0281	0.674718	-2.37526	2.246
Chst10	-0.705	0.645	-1.76519	-2.42222	-2.95	0.0168	-0.505152	-3.52926	2.245
Gm11488	0.383	0.842	-2.1973	-2.08624	-1.86	0.173	-0.621661	-2.47094	2.243
Gm3436	0.473	0.721	-1.16559	-0.743663	-1.77	0.0952	-0.978019	-2.59259	2.243
Orc1	1.32	0.362	-0.710333	0.739021	-0.923	0.589	0.41939	-0.556488	2.243
4930599N23Rik	0.0514	0.973	-1.69554	-1.62363	-2.19	0.116	-0.679493	-3.00094	2.2414
Gm9774	0.47	0.665	0.513346	0.895678	-1.77	0.138	0.338406	-1.39198	2.24
Gm8604	2.53	0.0124	-2.59354	-0.268382	0.292	0.848	-1.05693	-0.710126	2.238
Gm16089	1.97	0.0731	-1.22058	0.880224	-0.267	0.864	0.145833	-0.180964	2.237
A130051J06Rik	-0.664	0.603	0.257905	-0.199278	-2.9	0.0102	-0.156151	-2.99926	2.236
C1rl	2.61	0.00451	1.34372	4.27246	0.374	0.766	2.31836	2.72881	2.236
Gm17017	0.566	0.748	-3.09781	-2.68159	-1.67	0.274	-1.8171	-3.52926	2.236
Gm4955	2.26	5.16e-05	1.84815	4.15645	0.0243	0.962	4.13365	4.10972	2.2357
Snord83b	0.784	0.456	-2.82293	-2.08624	-1.45	0.168	-2.02712	-3.52926	2.234
Gm9025	0.663	0.361	1.4722	2.21462	-1.57	0.0453	3.25298	1.6081	2.233
Gm12950	1.45	0.194	-4.19589	-2.37061	-0.781	0.556	-2.67702	-3.52926	2.231
Gm10658	1.89	0.157	-3.00717	-1.20016	-0.34	0.859	-1.89449	-2.02059	2.23
Gm18588	1.5	0.256	-1.00858	0.707254	-0.724	0.669	-0.194706	-0.867406	2.224
E2f2	1.53	0.00799	2.45188	4.21167	-0.693	0.079	6.14158	5.48247	2.223
Wdr90	0.503	0.737	0.613893	1.55229	-1.72	0.28	-0.398865	-1.90926	2.223
Ldhd	1.93	0.143	-3.49405	-1.47504	-0.292	0.858	-2.91024	-2.99926	2.222
Gm15974	2.12	0.082	-2.12109	0.0633196	-0.1	0.956	-1.78263	-1.76661	2.22
Gm5391	2.24	0.0272	-1.31956	0.95146	0.0216	0.99	-0.119173	-0.149024	2.2184
Gm23388	2.03	0.00378	0.661115	2.50877	-0.188	0.833	2.0815	1.88027	2.218
Txnrd3	-0.723	0.488	1.84464	1.1908	-2.94	0.0362	1.13263	-1.63926	2.217
Gm12804	1.46	0.21	-3.61541	-2.06501	-0.756	0.601	-2.11776	-2.75593	2.216
Gm5341	1.92	0.112	-4.19589	-1.94366	-0.292	0.835	-3.37886	-3.52926	2.212
Gm4735	1.08	0.331	-2.79222	-1.85301	-1.13	0.344	-1.53728	-2.47193	2.21
Gm15031	1.65	0.176	-2.75055	-1.26126	-0.558	0.712	-2.11776	-2.47193	2.208
Rprd1a	-0.314	0.818	1.71173	1.31221	-2.52	0.0547	2.24496	-0.369073	2.206
Wipf3	0.835	0.497	-3.61541	-2.55485	-1.37	0.282	-2.09654	-3.52926	2.205
Gm24105	2.93	0.0776	-3.21917	0.424383	0.726	0.717	-3.50022	-3.00094	2.204
Tmem62	0.168	0.87	2.43512	2.21367	-2.03	0.193	1.38979	-0.683475	2.198
Impa2	1.37	0.0256	1.81455	3.12228	-0.827	0.221	3.82176	2.88559	2.197
Rpl30-ps2	1.24	0.35	-1.16738	0.0792087	-0.956	0.509	0.302974	-0.696618	2.196
Gm7808	1.58	0.187	-0.29033	1.40137	-0.615	0.704	0.663633	-0.110442	2.195
Ubox5	1.6	0.147	0.095474	1.97459	-0.595	0.557	2.80355	2.22203	2.195
Xpo5	0.0946	0.893	3.35825	3.47756	-2.1	0.115	3.02966	0.659495	2.1946
Dgkh	-0.156	0.915	0.748909	1.08421	-2.35	0.153	2.92279	0.38277	2.194
Fam209	-0.226	0.891	-0.675751	-0.682558	-2.42	0.101	1.23699	-1.23829	2.194
Nefh	1.23	0.337	-3.79965	-2.24925	-0.963	0.5	-2.49574	-3.52926	2.193
Arl14	0.221	0.849	-4.19589	-3.74357	-1.97	0.103	-1.49214	-3.52926	2.191
Gm26882	-0.0601	0.958	-2.30533	-2.37061	-2.25	0.0552	-1.20214	-3.52926	2.1899
Rpl31-ps21	2.42	0.0573	-2.1973	0.127859	0.232	0.903	-0.984031	-0.806809	2.188
Igf2bp2	2.88	0.00758	0.645328	3.67881	0.695	0.734	-0.0465759	0.493834	2.185
Parvg	2.04	1.31e-06	3.95988	6.01899	-0.142	0.743	4.95375	4.8366	2.182
Gm6298	2.28	0.109	-2.53855	-0.485348	0.0991	0.962	-0.851402	-0.787073	2.1809
Gm2445	2.66	0.0358	-2.42669	0.183999	0.482	0.802	-1.5081	-1.00762	2.178
Gm4804	2.53	0.0141	-2.70157	-0.286318	0.352	0.821	-2.08211	-1.63764	2.178
Gm16278	2.01	0.236	-4.19589	-2.32547	-0.167	0.934	-3.31598	-3.52926	2.177
Gm28155	0.956	0.311	-4.19589	-2.95109	-1.22	0.298	-1.84288	-2.99926	2.176
Zfp558	1.91	0.217	-1.69414	0.313954	-0.266	0.899	-2.11776	-2.16596	2.176
Esrra	-0.217	0.849	1.57945	1.4765	-2.39	0.0656	1.44779	-0.945284	2.173
Gm9143	1.21	0.385	-2.30533	-1.07925	-0.963	0.529	-0.673274	-1.69795	2.173
Gm15390	1.8	0.107	-3.79965	-1.85301	-0.372	0.775	-3.10398	-3.52926	2.172
Gm5446	0.442	0.764	-1.07462	-0.758772	-1.73	0.113	-1.32528	-2.99926	2.172
Gm11285	1.65	0.237	-2.40592	-0.912389	-0.522	0.77	-1.2261	-1.76661	2.172
Foxp4	-1.31	0.197	1.13951	0.104982	-3.48	0.0024	0.359473	-2.99926	2.17
Gm16230	0.93	0.535	-2.87454	-2.06501	-1.24	0.381	-2.2179	-3.52926	2.17
Kcnn3	1.55	0.292	-1.98062	-0.44724	-0.619	0.708	-2.13372	-2.59259	2.169
Ceacam2	-0.133	0.882	-3.79965	-3.74357	-2.3	0.0251	-0.789747	-2.99926	2.167
Sesn2	0.727	0.343	2.06901	3.10755	-1.44	0.0571	4.30587	2.84889	2.167
Dscam	0.934	0.502	-4.19589	-2.81847	-1.23	0.436	-2.21652	-3.52926	2.164
9330154K18Rik	1.41	0.308	-4.19589	-2.87872	-0.753	0.664	-2.79838	-3.52926	2.163
Gm13998	4.86	1.09e-05	-3.61541	1.43577	2.7	0.0442	-4.0807	-1.34861	2.16
Gm18848	3.2	0.00557	-3.00717	0.109923	1.04	0.541	-2.32976	-1.24807	2.16
Gm6065	1.85	0.0976	-0.813504	1.26725	-0.31	0.855	-0.080209	-0.46363	2.16
2700099C18Rik	-0.251	0.861	0.955382	0.778665	-2.41	0.13	0.77193	-1.55259	2.159
Haus5	-0.792	0.68	-0.543064	-0.916632	-2.95	0.042	-0.0950183	-2.99926	2.158
Tmsb10	1.99	3.06e-07	5.98665	7.79799	-0.168	0.486	8.3373	8.17753	2.158
Whamm	0.0768	0.94	0.834213	1.19091	-2.08	0.0925	2.27458	0.161193	2.1568
Alb	2.45	0.135	-2.77779	0.255692	0.294	0.91	-1.73101	-1.4143	2.156
Nupl2	0.796	0.59	0.419642	1.63655	-1.36	0.451	0.822871	-0.559114	2.156
Rps19-ps14	2.09	0.0822	-3.79965	-1.50575	-0.0641	0.968	-2.98262	-3.00094	2.1541
Gm17096	-0.716	0.626	0.548811	-0.162864	-2.87	0.0448	0.77906	-1.87693	2.154
Zbed4	1.29	0.343	-1.1331	0.259215	-0.864	0.571	0.281893	-0.604618	2.154
Gm16570	1.66	0.145	-4.19589	-2.37061	-0.492	0.73	-2.84999	-3.52926	2.152
Rab23	-0.668	0.656	0.757958	0.483139	-2.82	0.0661	0.508321	-2.06426	2.152
Gm12738	0.679	0.68	-3.79965	-2.76685	-1.47	0.357	-2.00973	-3.52926	2.149
Gm14036	0.178	0.872	-2.91357	-2.95109	-1.97	0.0753	-1.50163	-3.52926	2.148
Gm13814	-0.164	0.9	-2.93479	-2.95109	-2.31	0.158	-0.0214256	-2.16596	2.146
Gm15418	1.42	0.33	-4.19589	-2.37061	-0.726	0.701	-1.72536	-2.59348	2.146
Gm6781	0.396	0.822	-2.29406	-1.88077	-1.75	0.171	-0.689929	-2.47094	2.146
Npm3	2.41	0.00372	0.190807	2.47637	0.265	0.764	2.28066	2.34966	2.145
Capn10	0.854	0.572	-0.108862	0.836002	-1.29	0.422	0.877479	-0.484439	2.144
Exog	0.644	0.57	1.12974	2.09364	-1.5	0.285	1.5457	-0.130106	2.144
Oas1c	1.78	0.113	0.337978	2.2473	-0.364	0.831	1.10339	0.545054	2.144
Cidec	-1.48	0.12	2.21262	0.455856	-3.62	0.00292	0.0926018	-3.52926	2.14
Dusp13	4.54	9.02e-05	-3.79965	0.971481	2.4	0.115	-3.50022	-1.23011	2.14
4931428F04Rik	1.01	0.57	-0.870197	0.267604	-1.13	0.531	-1.52702	-2.47193	2.14
Fam26f	2.44	7.87e-06	3.40138	5.84496	0.301	0.525	5.00767	5.25493	2.139
Gm15931	0.628	0.305	2.78878	3.47897	-1.51	0.107	3.42608	1.68254	2.138
Gm15952	1.16	0.431	-2.91357	-1.82724	-0.975	0.538	-1.7705	-2.59259	2.135
C230066G23Rik	-0.806	0.657	-0.616027	-1.27253	-2.94	0.0498	0.571169	-2.16596	2.134
Klhl17	-0.817	0.438	1.8635	1.48644	-2.95	0.0482	1.47013	-1.45227	2.133
Apoa2	-0.0477	0.973	-0.463751	-0.344965	-2.18	0.124	-0.885	-2.99926	2.1323
1700102P08Rik	0.441	0.82	-2.23296	-1.90199	-1.69	0.209	-1.78884	-3.52926	2.131
Cdca7l	1.42	0.175	0.782472	2.20363	-0.711	0.666	0.934758	0.032369	2.131
Gm14794	1.76	0.145	-1.95807	-0.184403	-0.371	0.823	-0.751475	-1.10944	2.131
Gm17399	-0.109	0.903	-3.79965	-3.74357	-2.24	0.0584	-0.612169	-3.00094	2.131
Gm26797	0.231	0.891	-1.52449	-1.26126	-1.9	0.232	0.326895	-1.43945	2.131
Spsb4	4.28	0.000211	-4.19589	0.27114	2.15	0.176	-2.11776	-0.0463092	2.13
Tmeff1	2.78	0.00385	0.503954	3.42645	0.651	0.739	-1.02917	-0.466116	2.129
Mlst8	0.306	0.849	1.21865	1.61814	-1.82	0.218	2.09749	0.122541	2.126
Gm29055	0.832	0.488	-4.19589	-2.95109	-1.29	0.341	-2.18508	-3.52926	2.122
Rap2a	1.6	5.94e-05	4.39665	5.99916	-0.52	0.227	5.62554	5.03371	2.12
Taco1	1.76	0.0156	0.343867	2.31887	-0.359	0.735	1.24215	0.756345	2.119
Mrs2	0.847	0.418	0.607639	1.27267	-1.27	0.312	0.897326	-0.358644	2.117
Cacnb4	1.6	0.125	0.384143	1.7752	-0.516	0.769	-0.128024	-0.748618	2.116
Gm15585	0.675	0.55	-4.19589	-3.16309	-1.44	0.263	-2.04199	-3.52926	2.115
Serpinb7	-0.478	0.723	-2.75055	-3.34733	-2.59	0.04	-0.961913	-3.52926	2.112
Dock5	1.02	0.0565	3.07359	3.96763	-1.09	0.0306	5.56945	4.44703	2.11
Amdhd1	2.62	0.0289	-4.19589	-1.31202	0.511	0.669	-4.0807	-3.52926	2.109
Gm14239	0.709	0.688	-1.79268	-1.149	-1.4	0.344	-0.605505	-1.98195	2.109
Pygl	1.97	4.79e-07	4.90112	6.73901	-0.139	0.61	7.00802	6.90354	2.109
Zfp518b	0.388	0.846	0.269568	0.962243	-1.72	0.303	-0.087822	-1.69926	2.108
Usp49	-0.814	0.708	-1.09084	-1.63596	-2.92	0.0718	0.185321	-2.59259	2.106
Met	2.22	0.0662	-0.221402	2.15669	0.115	0.885	3.9335	4.14807	2.105
Gm11895	0.574	0.788	-1.17444	-0.607877	-1.53	0.333	-1.11982	-2.37526	2.104
Zfp574	0.0932	0.93	1.2469	1.50195	-2.01	0.152	2.18534	0.0686919	2.1032
Zfp507	1.38	0.265	-3.00717	-1.66877	-0.723	0.652	-0.750181	-1.45131	2.103
Gm16372	0.389	0.849	-0.821336	-0.169902	-1.71	0.278	1.00263	-0.761951	2.099
Acot11	1.86	0.0401	-0.368373	1.54714	-0.238	0.823	1.58178	1.47273	2.098
Cdk2ap1	-0.242	0.885	-0.83338	-1.0285	-2.34	0.0875	-0.775188	-2.99926	2.098
Gcnt2	1.45	0.000222	4.79444	6.0376	-0.647	0.0482	7.1437	6.50586	2.097
Gm27014	-0.293	0.847	-3.21917	-3.04174	-2.39	0.051	-1.11077	-3.52926	2.097
Gm8955	2.4	0.0142	-2.91357	-0.635635	0.304	0.837	-1.97518	-1.69696	2.096
Gm4761	2.29	0.0346	-3.03493	-0.803915	0.195	0.908	-1.02437	-0.911116	2.095
BC002163	1.46	0.0938	-0.141872	1.30992	-0.634	0.621	0.140103	-0.533126	2.094
Gapdh	2.33	6.69e-07	4.16915	6.48633	0.236	0.582	5.20968	5.38917	2.094
Gapdh	2.33	6.69e-07	4.16915	6.48633	0.236	0.582	5.20968	5.38917	2.094
Gapdh	2.33	6.69e-07	4.16915	6.48633	0.236	0.582	5.20968	5.38917	2.094
Gapdh	2.33	6.69e-07	4.16915	6.48633	0.236	0.582	5.20968	5.38917	2.094
Gm10327	2.25	0.148	-2.42669	-0.383715	0.156	0.942	-1.77651	-1.9443	2.094
Fam227a	0.503	0.779	-1.56183	-0.997648	-1.59	0.227	-1.05925	-2.75528	2.093
Rps12-ps3	0.883	0.564	-2.59354	-1.85301	-1.21	0.399	-1.42541	-2.75528	2.093
Gm23062	0.0208	0.985	-3.40341	-3.34733	-2.07	0.13	-1.45202	-3.52926	2.0908
Ddx4	3.31	0.000516	-1.85268	1.39118	1.22	0.233	-0.104522	1.19327	2.09
Kbtbd8	1.96	0.277	-2.04314	-0.303525	-0.13	0.954	0.0455954	-0.111406	2.09
Sema4d	1.05	0.00186	6.44427	7.35247	-1.04	0.00359	8.36492	7.35683	2.09
Gm5967	0.869	0.575	-2.70157	-1.55737	-1.22	0.413	-1.51606	-2.59259	2.089
Zdhhc1	-0.781	0.375	2.42513	1.58538	-2.87	0.033	0.49706	-2.11259	2.089
Gm15356	-0.452	0.849	-1.89782	-2.46125	-2.54	0.143	0.992756	-1.60278	2.088
Gm6467	0.757	0.531	0.441442	1.10996	-1.33	0.329	0.861387	-0.514439	2.087
Prr3	-0.0848	0.925	2.18941	2.02606	-2.17	0.129	2.09147	-0.167861	2.0852
Dis3l	0.134	0.885	2.99009	3.22567	-1.95	0.162	3.14225	0.910525	2.084
Gm26587	1.14	0.441	-3.21917	-1.53614	-0.944	0.55	-1.94301	-2.75593	2.084
Gpr1	1.59	0.284	-3.79965	-2.24925	-0.493	0.773	-3.0316	-3.52926	2.083
Gm14480	2.52	0.00938	-0.9902	1.64482	0.438	0.739	0.157097	0.490692	2.082
Tgm2	0.821	0.000313	6.54324	7.23897	-1.26	3.68e-05	8.14428	6.89495	2.081
Acod1	3.02	3.75e-06	3.6202	6.60336	0.94	0.115	4.52358	5.48922	2.08
Tnfsfm13	0.65	0.545	0.892102	1.70471	-1.43	0.268	1.32124	-0.261964	2.08
Cdnf	-0.0507	0.97	-2.14231	-2.24925	-2.13	0.107	-1.30406	-3.52926	2.0793
Tnfrsf23	2.47	0.013	0.628733	3.52935	0.391	0.785	1.46875	1.94144	2.079
Gm14057	0.891	0.607	-1.87628	-1.09476	-1.18	0.408	-2.26951	-3.52926	2.071
Gm15700	0.0509	0.953	-3.61541	-3.34733	-2.02	0.0703	-1.42541	-3.52926	2.0709
Gm10284	3.28	0.00987	-4.19589	-0.570694	1.21	0.508	-2.79838	-1.53515	2.07
Gm14706	1.57	0.258	-3.79965	-2.06501	-0.5	0.779	-2.14815	-2.75528	2.07
Gm8756	2.03	0.0326	0.0306686	1.73742	-0.04	0.982	0.213123	0.111357	2.07
Myo18b	2.35	0.0991	-3.61541	-1.1254	0.28	0.883	-3.07326	-2.47193	2.07
Rbak	0.16	0.885	1.68494	1.53387	-1.91	0.156	1.97504	-0.0884877	2.07
Gm24812	2.58	0.0675	-4.19589	-1.35733	0.511	0.718	-4.0807	-3.52926	2.069
Gm4673	-0.241	0.891	-1.93275	-2.15861	-2.31	0.186	0.306836	-2.11328	2.069
Hmga1-rs1	0.459	0.814	-1.50158	-1.0788	-1.61	0.246	-0.458001	-1.98195	2.069
E430018J23Rik	0.257	0.849	0.172682	0.093754	-1.81	0.124	-1.08462	-2.75593	2.067
Clcn2	1.38	0.4	-2.51733	-1.35159	-0.685	0.713	-1.84046	-2.29493	2.065
Gm9791	1.16	0.397	-1.89782	-0.754935	-0.905	0.493	-1.97518	-3.00094	2.065
Stra8	0.675	0.524	-4.19589	-3.16309	-1.39	0.256	-2.08211	-3.52926	2.065
Gm26884	1.85	0.251	-2.82293	-0.584023	-0.213	0.924	-1.84288	-1.98195	2.063
Carm1	-0.669	0.599	1.46657	0.734392	-2.73	0.0634	1.93236	-0.762166	2.061
Slc4a8	2.98	0.0208	-1.08148	1.99357	0.919	0.645	-0.971672	-0.151308	2.061
Gm12231	1.82	0.0213	0.778663	2.71171	-0.239	0.824	2.18394	1.75065	2.059
Rpsa-ps5	2.62	0.0116	-3.40341	-0.680778	0.562	0.718	-2.0059	-1.45363	2.058
Ssc4d	2.21	0.0791	-1.39246	0.870609	0.152	0.9	1.89666	2.00729	2.058
Mocs3	2.45	0.0216	-2.08828	0.13671	0.394	0.791	-0.673882	-0.354499	2.056
Smt3h1-ps	1.3	0.353	-3.40341	-2.29824	-0.755	0.628	-2.62672	-3.52926	2.055
Gm26590	-0.317	0.851	-2.29406	-2.95109	-2.37	0.116	-1.12456	-3.52926	2.053
Gm2199	2.42	0.0403	-1.84621	0.476945	0.368	0.829	-0.684546	-0.361267	2.052
Htr2c	2.64	0.0403	-2.04871	0.577688	0.588	0.685	-3.31598	-3.00094	2.052
Prdm15	0.172	0.873	1.8637	2.31886	-1.88	0.132	2.6981	0.810861	2.052
2700012I20Rik	0.361	0.849	-1.46823	-1.12439	-1.69	0.256	-0.534215	-2.02059	2.051
Gm26637	1.2	0.332	-0.587741	0.819703	-0.851	0.53	0.978163	0.159126	2.051
B3galt6	0.55	0.69	0.367062	0.978171	-1.5	0.299	-0.645991	-1.94359	2.05
Gm13592	3.66	0.000444	-1.95807	1.8464	1.61	0.178	-0.26445	1.3928	2.05
Gm6501	0.31	0.85	-2.34143	-2.15861	-1.74	0.237	-0.626728	-2.16596	2.05
Eno1b	2.5	0.00643	-0.409718	1.90866	0.452	0.673	1.04557	1.57147	2.048
Eno1b	2.5	0.00643	-0.409718	1.90866	0.452	0.673	1.04557	1.57147	2.048
Eno1b	2.5	0.00643	-0.409718	1.90866	0.452	0.673	1.04557	1.57147	2.048
Eno1b	2.5	0.00643	-0.409718	1.90866	0.452	0.673	1.04557	1.57147	2.048
Gm7497	1.6	0.12	-0.914983	0.842472	-0.448	0.757	-0.27709	-0.762166	2.048
G730013B05Rik	1.35	0.484	-2.24892	-0.768264	-0.696	0.724	0.590282	-0.137153	2.046
Gm6421	1.52	0.185	-1.23995	0.402743	-0.525	0.65	1.48128	0.799335	2.045
Myo1h	0.115	0.927	-2.91357	-2.72171	-1.93	0.2	1.49646	-0.581106	2.045
4930469K13Rik	-0.766	0.61	-1.76095	-2.46125	-2.81	0.0267	-0.726532	-3.52926	2.044
Gm16198	0.864	0.565	-2.63869	-1.51461	-1.18	0.409	-1.59838	-2.59259	2.044
Fam129c	0.0639	0.967	-1.16237	-1.00412	-1.98	0.216	-0.365043	-2.11259	2.0439
Ankrd61	0.412	0.777	-3.61541	-3.16309	-1.63	0.227	-1.85273	-3.52926	2.042
Gm12618	2.05	0.124	-2.82293	-0.876292	0.00972	0.995	-2.36311	-2.47262	2.04028
Gm4070	1.24	0.427	-1.93685	-0.803915	-0.8	0.605	0.716648	-0.13714	2.04
A830005F24Rik	1.95	0.0952	-3.61541	-1.52063	-0.0896	0.957	-2.49574	-2.37526	2.0396
Prdx6b	2.18	0.0502	-2.34567	-0.338377	0.141	0.924	0.0605659	0.0925813	2.039
A530040E14Rik	0.697	0.536	0.270582	0.880838	-1.34	0.229	1.71715	0.225036	2.037
Gm11769	1.28	0.314	-0.746351	0.827535	-0.755	0.586	1.01014	0.317781	2.035
Gm8513	1.37	0.451	-2.6292	-0.980263	-0.665	0.722	-2.09654	-3.00094	2.035
Tespa1	-0.716	0.741	0.600981	0.0609428	-2.75	0.13	0.374504	-2.47262	2.034
Gm12788	2.06	0.181	-4.19589	-2.01987	0.0264	0.989	-3.7751	-3.52926	2.0336
Gm14163	1.29	0.231	-4.19589	-2.58261	-0.743	0.57	-2.67702	-3.52926	2.033
Gm8055	2.81	0.00368	-2.14231	0.634354	0.778	0.555	-1.05693	-0.339129	2.032
Sult4a1	0.221	0.849	-4.19589	-3.74357	-1.81	0.121	-1.65516	-3.52926	2.031
Gm10643	-0.16	0.92	-1.75261	-1.88911	-2.19	0.158	-0.452704	-2.75528	2.03
Gm6493	1.06	0.454	-2.39597	-1.2335	-0.969	0.478	-2.0995	-2.99926	2.029
Ap3m1-ps	0.807	0.649	-0.960127	-0.0700807	-1.22	0.479	0.154165	-1.09094	2.027
Evl	0.537	0.0984	4.33159	4.83424	-1.49	0.00245	5.26228	3.73832	2.027
Lrp11	3.01	0.0044	-2.06402	0.883487	0.983	0.285	-4.47694	-3.52926	2.027
Gm15445	-0.0034	0.999	1.26789	1.51854	-2.03	0.186	1.44298	-0.527618	2.0266
Setd1a	0.0551	0.953	1.65088	1.70221	-1.97	0.158	1.68352	-0.355154	2.0251
Gm12634	2.06	0.109	-1.48708	0.547826	0.0352	0.987	-1.12977	-1.08481	2.0248
Kcnn4	0.912	0.0204	4.24131	5.07391	-1.11	0.163	3.89867	2.699	2.022
Snrpf	0.772	0.419	1.5795	2.31117	-1.25	0.324	1.90914	0.469833	2.022
Creb3l3	1.02	0.6	-0.630608	0.563665	-1	0.639	-1.60966	-2.37526	2.02
Gm7535	0.72	0.64	-1.77383	-1.10951	-1.3	0.289	-1.59838	-3.00094	2.02
B430212C06Rik	1.39	0.287	-1.77383	-0.33615	-0.627	0.679	-0.0550969	-0.647499	2.017
Gm26538	-0.453	0.735	1.06541	0.332143	-2.47	0.047	1.90955	-0.600154	2.017
Gm13833	0.255	0.85	-2.63869	-2.48248	-1.76	0.143	-1.7003	-3.52926	2.015
Abi3	1.68	0.000298	3.73503	5.27042	-0.332	0.427	5.68392	5.39565	2.012
D430042O09Rik	0.912	0.491	0.261484	1.74689	-1.1	0.411	1.9049	0.934351	2.012
Adat3	1.61	0.207	-1.32861	0.311014	-0.401	0.788	0.600782	0.0973698	2.011
Gm11185	2.47	0.0191	-1.31734	1.22151	0.459	0.772	-0.805903	-0.46363	2.011
Pkm	1.81	1.92e-09	7.88982	9.6297	-0.201	0.264	9.22	9.02518	2.011
Zfp653	-0.99	0.283	2.61112	1.28439	-3	0.0349	1.93909	-1.07295	2.01
Gm13466	1.89	0.0635	-1.24719	0.676613	-0.118	0.937	-0.484149	-0.556419	2.008
Gm26770	0.208	0.855	-3.79965	-3.34733	-1.8	0.147	-1.70524	-3.52926	2.008
Gm4919	1.4	0.294	-1.77035	-0.405254	-0.608	0.679	-1.87327	-2.59348	2.008
Pde7b	0.937	0.358	1.11043	2.54553	-1.07	0.227	3.67406	2.64877	2.007
H2-Eb2	-0.314	0.85	-1.02301	-1.13727	-2.32	0.0743	-0.381904	-2.47193	2.006
Gm17767	0.363	0.861	-1.00795	-0.607877	-1.64	0.227	2.98569	1.16796	2.003
Gm9806	0.823	0.552	-1.83464	-1.08829	-1.18	0.318	-1.88454	-2.99926	2.003
9930111J21Rik1	-0.107	0.941	0.489663	0.910297	-2.11	0.227	1.83733	-0.311406	2.003
Gm13623	0.88	0.511	-0.947702	-0.160024	-1.12	0.412	-0.122013	-1.23011	2
Gucy2c	-0.23	0.891	-1.69624	-1.90199	-2.23	0.148	1.66716	-0.618106	2
Ighv7-3	0.439	0.744	-3.49405	-2.76685	-1.56	0.219	-1.9123	-3.52926	1.999
Paqr3	0.459	0.849	-1.7203	-1.30029	-1.54	0.343	0.885478	-0.696618	1.999
Rps15a-ps6	2.05	0.0857	-2.51733	-0.715058	0.0521	0.977	-0.158861	-0.112976	1.9979
Ighv1-53	-0.384	0.678	-3.40341	-3.74357	-2.38	0.0169	-0.631562	-2.99926	1.996
2310068J16Rik	1.71	0.202	-2.46618	-0.955345	-0.285	0.879	-1.29279	-1.53614	1.995
Cutal	-0.506	0.828	-0.610565	-0.966934	-2.5	0.0957	-0.984031	-3.52926	1.994
Bmf	-0.608	0.552	2.30517	1.64137	-2.6	0.0651	2.2709	-0.435631	1.992
Gm26549	-0.728	0.702	-1.19352	-1.78064	-2.72	0.0701	0.339489	-2.22626	1.992
Gm8907	1.59	0.253	-2.77779	-1.34875	-0.401	0.829	-0.542291	-1.00782	1.991
Rsph3a	2.1	0.0731	-1.46636	0.688144	0.109	0.938	0.71125	0.866557	1.991
4833418N02Rik	-1.88	0.122	1.14328	-0.689313	-3.87	0.00687	2.08182	-1.69794	1.99
Gm23119	-0.651	0.646	-2.63869	-3.16309	-2.64	0.0584	-0.153125	-2.75593	1.989
Gm13882	2.51	0.000481	0.581192	3.0238	0.524	0.509	1.74801	2.2748	1.986
Gm5277	0.484	0.842	-3.40341	-2.18637	-1.5	0.396	-1.96687	-3.52926	1.984
Gm15002	1.77	0.202	-4.19589	-2.32547	-0.213	0.897	-3.50022	-3.52926	1.983
Gm13761	1.97	0.086	-4.19589	-1.90199	-0.00869	0.995	-3.50022	-3.52926	1.97869
2810408I11Rik	2.02	0.131	-0.89609	1.00263	0.0415	0.985	-0.0264789	-0.112976	1.9785
Gm10155	1.55	0.183	-3.21917	-1.66877	-0.428	0.788	-1.82166	-2.22528	1.978
Hist1h1a	2.16	0.149	-2.10541	-0.0217817	0.182	0.931	-0.672421	-0.566116	1.978
Kmt5a	1.62	7e-05	4.24487	5.73914	-0.358	0.34	5.79019	5.47428	1.978
Rnf113a1	0.588	0.708	-0.197719	0.226339	-1.39	0.341	0.0183231	-1.2903	1.978
Mpeg1	2.26	1.92e-09	7.48168	9.62003	0.283	0.159	9.07706	9.32313	1.977
Cebpe	0.615	0.725	-1.99973	-1.3844	-1.36	0.306	1.00021	-0.430951	1.975
Gm15294	2.77	0.0122	-3.21917	-0.355138	0.798	0.501	-3.68446	-3.00094	1.972
Snx32	0.441	0.656	1.45599	2.07864	-1.53	0.231	1.16304	-0.416963	1.971
Hspd1-ps3	0.78	0.443	1.01528	1.88589	-1.19	0.373	1.12927	-0.190297	1.97
Gm12922	2.65	0.0196	-3.61541	-0.825137	0.681	0.65	-2.98262	-2.22626	1.969
Gm13493	1.73	0.0629	-0.249332	1.25322	-0.237	0.867	0.292752	-0.0568043	1.967
Mrm1	0.955	0.316	1.21033	2.437	-1.01	0.317	2.92106	1.71168	1.965
Fam71f2	0.774	0.585	-0.485735	0.481338	-1.19	0.438	-0.904885	-1.94361	1.964
A330069E16Rik	-0.248	0.851	0.470919	0.253602	-2.21	0.0893	1.2534	-1.04481	1.962
Gm13804	0.862	0.547	-3.79965	-2.46125	-1.1	0.463	-2.40214	-3.52926	1.962
Gm25131	0.311	0.842	-3.40341	-3.04174	-1.65	0.216	-1.82999	-3.52926	1.961
Mapk4	1.91	0.09	-4.19589	-2.06501	-0.0502	0.977	-2.75935	-2.75593	1.9602
Aldh18a1	0.984	0.0255	2.88153	3.88315	-0.976	0.183	3.28857	2.21489	1.96
Gm12230	0.639	0.623	-3.40341	-2.58261	-1.32	0.294	-2.16674	-3.52926	1.959
Gm13668	2.73	0.000818	-0.426845	2.46221	0.771	0.356	1.0824	1.92145	1.959
Gm11963	0.947	0.632	-2.53855	-1.32415	-1.01	0.6	-1.47439	-2.47094	1.957
Gm12229	0.126	0.921	-2.39597	-2.3399	-1.83	0.173	-1.66127	-3.52926	1.956
Gm26528	-0.764	0.381	-2.79222	-3.74357	-2.72	0.0107	0.0853728	-2.47193	1.956
Pla2g12a	0.00229	0.999	1.20721	1.08072	-1.95	0.166	0.641672	-1.23829	1.95229
Atxn7l2	-0.198	0.868	1.631	1.38896	-2.15	0.105	2.40811	0.0820252	1.952
Gk	1.89	4.46e-06	4.15581	5.93768	-0.0614	0.866	6.039	5.97125	1.9514
Crtam	2.68	0.101	-2.9814	-0.405599	0.73	0.734	-2.87459	-2.37612	1.95
Gm12070	2.86	0.00513	-3.79965	-0.682558	0.91	0.451	-3.28822	-2.47094	1.95
Gm28043	-1.35	0.158	0.986849	-0.525551	-3.3	0.00431	1.56421	-1.63764	1.95
Gmppb	1.45	0.00146	2.47656	4.03157	-0.497	0.304	4.04927	3.51894	1.947
Hpse	1.88	1.46e-06	3.768	5.5984	-0.0663	0.833	5.74415	5.67251	1.9463
4632428C04Rik	-0.644	0.733	0.194316	-0.894558	-2.59	0.089	-0.0392607	-2.47193	1.946
Rpusd2	1.88	0.039	-0.724206	1.3406	-0.0638	0.959	0.652269	0.572202	1.9438
Oasl2	1.48	5.96e-05	5.54647	6.96279	-0.463	0.218	6.99652	6.51965	1.943
Ifitm7	-0.109	0.891	-3.79965	-3.74357	-2.05	0.0457	-0.978019	-2.99926	1.941
Gm16023	0.0884	0.95	-0.515711	-0.13037	-1.85	0.227	0.937844	-0.886964	1.9384
Gm7481	2.06	0.0261	-0.413924	1.63913	0.122	0.926	0.555527	0.778413	1.938
Ms4a4c	2.04	7.72e-05	5.35651	7.42444	0.104	0.643	9.51375	9.70434	1.936
Dennd2d	0.154	0.882	2.69246	2.815	-1.78	0.193	3.12877	1.06824	1.934
Gm10240	1.34	0.346	-0.900333	0.226339	-0.594	0.731	-0.18066	-0.820285	1.934
Ccdc86	2.02	2.14e-06	4.21997	6.21292	0.0879	0.861	4.76186	4.89694	1.9321
Fbxo24	0.672	0.65	-3.49405	-3.04174	-1.26	0.417	-2.19397	-3.52926	1.932
Gm13561	0.142	0.892	-2.6903	-2.76685	-1.79	0.128	-1.0959	-2.75593	1.932
Gmeb2	-0.729	0.382	2.5013	1.89227	-2.66	0.00782	3.98593	1.29973	1.931
Gm12254	1.34	0.264	-0.270586	1.3462	-0.59	0.656	1.63887	0.835488	1.93
Psmb6-ps2	1.77	0.0436	-0.552614	1.19228	-0.16	0.899	0.4533	0.204054	1.93
Ppm1n	-0.0101	0.993	-2.53855	-2.6455	-1.94	0.0887	-1.53728	-3.52926	1.9299
E2f7	1.94	0.153	-1.40419	0.527697	0.0107	0.995	-2.98262	-2.75593	1.9293
Phldb3	1.86	0.138	-2.66876	-1.00303	-0.0681	0.964	-2.98262	-2.99926	1.9281
B530045E10Rik	0.208	0.86	-3.79965	-3.34733	-1.72	0.194	-1.74928	-3.52926	1.928
Frem1	1.31	0.382	-3.09781	-1.95361	-0.618	0.688	-2.91973	-3.52926	1.928
Gm17415	1.76	0.202	-3.40341	-1.22739	-0.166	0.934	-1.71025	-1.76661	1.926
Rps15a-ps2	2.15	0.048	-3.61541	-1.30863	0.224	0.893	-2.2179	-1.94262	1.926
Gm12000	-0.0845	0.961	-1.42254	-1.46061	-2.01	0.235	0.0337068	-1.98131	1.9255
Sdr39u1	-0.00469	0.995	2.97597	2.89982	-1.93	0.0674	2.63637	0.600709	1.92531
Ccdc158	1.54	0.308	-3.33103	-1.68757	-0.385	0.852	-0.411888	-0.878951	1.925
Cmtr1	0.194	0.87	0.952098	1.51979	-1.73	0.0969	2.96914	1.288	1.924
Smyd2	0.524	0.572	2.12671	2.57967	-1.4	0.372	0.449501	-0.964273	1.924
6230400D17Rik	0.702	0.675	-0.556542	0.277674	-1.22	0.456	0.205538	-0.99263	1.922
Gm5937	0.912	0.547	-1.16559	-0.294438	-1.01	0.513	-0.278173	-1.35911	1.922
Dcstamp	-1.27	0.00223	5.29094	3.81835	-3.19	0.0156	1.61168	-1.49227	1.92
Tmem134	-0.84	0.624	-1.77035	-2.6455	-2.76	0.0397	2.54689	-0.349114	1.92
Gm7560	2.17	0.0137	-2.39597	-0.13926	0.252	0.833	-0.210351	0.0638614	1.918
Btbd16	2.56	0.1	-3.21917	-0.253824	0.643	0.764	-3.0316	-2.22626	1.917
1700097N02Rik	1.75	0.258	-4.19589	-2.58261	-0.166	0.932	-3.15559	-3.52926	1.916
Sgsm2	-0.994	0.323	1.95877	1.25432	-2.91	0.0347	2.48884	-0.430951	1.916
Med10	0.973	0.463	-2.53855	-1.85301	-0.942	0.471	-2.11776	-2.99926	1.915
Gm14016	1.98	0.122	-2.08828	-0.135423	0.0666	0.973	-0.65614	-0.564618	1.9134
Fbxw17	0.763	0.362	2.66047	3.76498	-1.15	0.365	3.04968	1.612	1.913
Gm22663	0.999	0.421	-4.19589	-2.95109	-0.913	0.534	-2.61414	-3.52926	1.912
Lrrc24	1.03	0.451	0.160274	1.59908	-0.882	0.63	0.192003	-0.723783	1.912
Lrrc24	1.03	0.451	0.160274	1.59908	-0.882	0.63	0.192003	-0.723783	1.912
Lrrc24	1.03	0.451	0.160274	1.59908	-0.882	0.63	0.192003	-0.723783	1.912
Lrrc24	1.03	0.451	0.160274	1.59908	-0.882	0.63	0.192003	-0.723783	1.912
Ffar2	4.83	2.66e-05	-3.00717	1.72855	2.92	0.0584	-3.28822	-0.509076	1.91
Gm8659	1.65	0.2	-2.30533	-0.743663	-0.26	0.868	-2.67702	-2.75593	1.91
Igkv12-44	-1.3	0.41	-1.82043	-3.16309	-3.21	0.0408	0.455962	-2.59259	1.91
Inhba	4.79	1.01e-06	1.54729	6.64159	2.88	0.000122	2.98077	5.79439	1.91
Lipn	3.76	0.0129	-3.79965	0.455096	1.85	0.367	-3.50022	-1.65593	1.91
Ctse	1.55	0.105	0.874423	2.76881	-0.359	0.58	4.46763	4.16669	1.909
Kcnk7	0.129	0.911	-3.09781	-2.58261	-1.78	0.192	-1.70524	-3.52926	1.909
Ccdc39	-0.892	0.664	-0.966596	-1.49711	-2.8	0.0892	0.0946789	-2.47193	1.908
Gm28802	0.538	0.619	-4.19589	-3.34733	-1.37	0.28	-1.51901	-2.75593	1.908
Gm5921	0.978	0.555	-1.75261	-0.843481	-0.928	0.56	-1.61349	-2.47094	1.906
Nrarp	-0.327	0.855	-0.165727	-0.368645	-2.23	0.106	2.66316	0.378334	1.903
Tmem52b	-0.267	0.813	-3.61541	-3.74357	-2.17	0.0382	-1.30789	-3.52926	1.903
Atp10a	2.56	0.0129	0.156565	3.05526	0.659	0.477	2.38127	3.2929	1.901
Cd300lf	2.42	3.33e-06	5.55897	7.7116	0.519	0.372	5.68664	6.12992	1.901
Bend3	-1.53	0.128	0.998839	-0.547877	-3.43	0.00331	0.967402	-2.29493	1.9
Gm5839	1.36	0.321	-2.63869	-1.13727	-0.54	0.749	-1.27475	-1.94262	1.9
Gpank1	0.69	0.259	2.32192	3.01311	-1.21	0.116	3.45541	2.09717	1.9
Ptk2b	0.79	0.0455	5.77031	6.53062	-1.11	0.018	7.31751	6.17564	1.9
Gm9211	2.41	0.0192	-3.61541	-1.01591	0.511	0.61	-4.0807	-3.52926	1.899
Gm9431	1.28	0.382	-2.00302	-0.876292	-0.618	0.705	-0.161895	-0.803469	1.898
Fcho1	1.48	0.014	2.15524	3.27766	-0.417	0.707	1.81929	1.36868	1.897
Psma8	0.437	0.685	1.88889	2.10061	-1.46	0.283	1.44251	-0.109024	1.897
AV099323	0.716	0.703	-1.87628	-1.26126	-1.18	0.453	-1.5585	-2.59259	1.896
Zfp846	-0.104	0.939	0.547338	0.623356	-2	0.227	1.53439	-0.606963	1.896
C330013E15Rik	-0.365	0.849	0.00778746	-0.283897	-2.26	0.136	0.0641636	-2.06426	1.895
Egfl6	-0.756	0.718	-0.352345	-0.831149	-2.65	0.0952	0.00828981	-2.75528	1.894
Gm15452	0.413	0.823	-3.40341	-2.55485	-1.48	0.294	-1.98513	-3.52926	1.893
Harbi1	0.543	0.57	1.61532	2.35132	-1.35	0.294	1.58915	0.0615123	1.893
Gm15763	0.201	0.863	-3.49405	-3.04174	-1.69	0.195	-1.21725	-2.75593	1.891
Gm6028	0.691	0.634	0.0817818	0.530318	-1.2	0.423	0.576437	-0.678308	1.891
Gm22716	0.379	0.799	-3.49405	-2.95109	-1.51	0.236	-1.95474	-3.52926	1.889
5430405H02Rik	-0.701	0.432	2.63981	1.7618	-2.59	0.0455	2.63471	-0.123267	1.889
Gm8984	2.07	0.102	-1.89782	0.196962	0.181	0.923	-1.33477	-1.14178	1.889
Foxa3	1.21	0.277	-4.19589	-2.76685	-0.678	0.621	-2.91973	-3.52926	1.888
Cdc34	1.66	0.0102	1.85755	3.9546	-0.226	0.777	3.51145	3.19777	1.886
Dand5	-0.834	0.356	1.79904	0.823301	-2.72	0.0267	0.892646	-1.69794	1.886
Ercc8	0.716	0.4	1.09922	1.70447	-1.17	0.25	1.70776	0.457013	1.886
Gm5900	1.48	0.0161	1.48539	2.91668	-0.406	0.716	1.22917	0.706115	1.886
Atp13a4	0.675	0.559	-4.19589	-3.16309	-1.21	0.41	-1.36138	-2.37526	1.885
Mylpf	1.15	0.425	-0.0926302	1.27089	-0.735	0.68	0.601779	-0.289114	1.885
Tbx18	0.975	0.435	-4.19589	-2.76685	-0.908	0.531	-2.57511	-3.52926	1.883
Chst13	0.221	0.85	-4.19589	-3.74357	-1.66	0.251	-0.406389	-1.84694	1.881
Jakmip1	0.391	0.849	-1.23364	-0.83749	-1.49	0.373	-0.40452	-1.76661	1.881
Olfr99	0.461	0.836	-2.75055	-1.85301	-1.42	0.348	-2.05751	-3.52926	1.881
1700041G16Rik	0.26	0.89	-2.23296	-2.10111	-1.62	0.353	-0.267763	-1.81862	1.88
1700120C14Rik	-0.28	0.88	-1.22342	-1.50575	-2.16	0.161	-0.570904	-2.47193	1.88
Ifrd2	-0.76	0.37	2.58513	2.2276	-2.64	0.0522	2.57232	-0.150297	1.88
Mbnl3	1.31	0.0491	1.71018	2.83744	-0.57	0.298	4.15633	3.64759	1.88
Tpmt	1.78	0.00536	2.10629	3.66755	-0.0992	0.928	2.42407	2.0817	1.8792
Gm13562	0.359	0.849	-2.51733	-2.55485	-1.52	0.262	-1.95474	-3.52926	1.879
Gm10282	1.24	0.299	-2.6292	-1.54742	-0.638	0.592	-2.75935	-3.52926	1.878
Icmt	0.168	0.849	2.6374	2.8618	-1.71	0.0791	2.61748	0.799514	1.878
A930029G22Rik	1.84	0.074	-0.914983	0.92414	-0.0372	0.978	1.22701	1.14835	1.8772
Itgb7	1.59	4.06e-05	4.90963	6.39315	-0.287	0.298	7.28679	7.0599	1.877
Zfp777	0.0164	0.993	-0.026246	0.430032	-1.86	0.349	-0.540987	-2.06426	1.8764
Capn15	1.38	0.294	-0.323109	1.35563	-0.496	0.788	0.0833344	-0.401267	1.876
Gm13675	1.45	0.307	-3.09781	-1.32415	-0.424	0.818	-1.7939	-2.22761	1.874
Gm9967	-0.116	0.9	-3.33103	-3.34733	-1.99	0.0927	-1.47703	-3.52926	1.874
Rgp1	-0.688	0.6	2.01608	1.34487	-2.56	0.107	2.70151	-0.0861163	1.872
Tigd3	-0.558	0.705	-2.1973	-3.04174	-2.43	0.0604	-1.06866	-3.52926	1.872
Gm20033	-0.629	0.576	-2.46618	-3.34733	-2.5	0.0391	-0.154122	-2.47193	1.871
Gm10020	1.92	0.00455	0.194562	2.0791	0.0506	0.952	1.80849	1.77835	1.8694
6030442K20Rik	1.77	0.0756	-2.6903	-1.07702	-0.0981	0.947	-1.58889	-1.60128	1.8681
Ugt1a2	0.618	0.689	-3.49405	-2.55485	-1.25	0.403	-1.82166	-2.99926	1.868
Zfp85os	1.86	0.112	-3.40341	-1.4455	-0.00652	0.996	-2.75935	-3.00094	1.86652
Gm5121	1.82	0.0304	0.539313	2.09661	-0.0455	0.973	1.13829	1.09343	1.8655
Gm14857	0.625	0.57	-2.82293	-2.24925	-1.24	0.246	-1.82999	-2.99926	1.865
Gm15972	-0.846	0.661	-0.331123	-1.49287	-2.71	0.0757	-0.71453	-3.52926	1.864
Pigl	-0.0167	0.981	1.82872	1.87915	-1.88	0.051	2.53545	0.517203	1.8633
Klhl10	1.88	0.143	-4.19589	-1.97437	0.0172	0.993	-3.07326	-2.99926	1.8628
Aprt	2.33	3.5e-10	5.92995	8.21623	0.468	0.0137	7.19451	7.64576	1.862
Eif3j2	1.07	0.357	-0.720369	0.402192	-0.792	0.576	-0.498933	-1.24662	1.862
Gm5054	2.16	0.158	-3.40341	-1.1399	0.298	0.884	-2.79838	-2.47262	1.862
4930545L23Rik	0.221	0.849	-4.19589	-3.74357	-1.64	0.18	-1.82166	-3.52926	1.861
Gm28659	1.76	0.114	-3.03493	-1.33036	-0.101	0.95	-2.11776	-2.22761	1.861
Gm26792	-0.2	0.906	-1.46155	-1.53614	-2.06	0.223	-0.929155	-2.75593	1.86
Rnf25	0.15	0.849	3.37996	3.61961	-1.71	0.0437	3.75706	1.88575	1.86
Tcf7l2	0.95	0.000885	7.22953	8.01643	-0.91	0.0202	7.96105	6.99783	1.86
Gm13586	-0.501	0.76	0.146998	-0.435133	-2.36	0.0896	0.678115	-1.69794	1.859
Olr1	0.719	0.0652	4.94224	5.37974	-1.14	0.0564	5.43836	4.15464	1.859
Tef	-0.292	0.816	3.07579	3.01567	-2.15	0.138	3.43811	1.00521	1.858
Pick1	-0.383	0.796	1.43171	1.26877	-2.24	0.154	0.820264	-1.31861	1.857
1700122E12Rik	1.23	0.271	-3.79965	-2.24925	-0.626	0.623	-2.79838	-3.52926	1.856
Slco5a1	-0.374	0.849	-2.01476	-2.46125	-2.23	0.116	-1.18481	-3.52926	1.856
Gm5473	1.76	0.161	-1.57671	0.263094	-0.0953	0.957	-0.583106	-0.709964	1.8553
4930513N10Rik	-0.126	0.925	-1.82043	-1.90199	-1.98	0.163	-0.390038	-2.16596	1.854
Zfp362	-0.367	0.695	2.19771	1.85929	-2.22	0.086	1.08974	-1.17681	1.853
Trmu	1.06	0.301	1.31248	2.8097	-0.79	0.584	2.0589	1.02985	1.85
Gm7670	1.4	0.289	-2.75055	-1.48453	-0.45	0.787	-1.82812	-2.22528	1.85
Enah	1.07	0.481	-1.85268	-0.876292	-0.779	0.634	-0.966289	-1.65681	1.849
Gm17087	0.958	0.0551	2.56322	3.31209	-0.891	0.194	3.40672	2.52381	1.849
Gm4953	2.13	0.0385	-2.91357	-0.876292	0.281	0.842	-2.61414	-2.47094	1.849
Dars2	0.257	0.789	3.40632	3.73382	-1.59	0.248	2.78672	0.898287	1.847
Gm11997	2.7	0.037	-3.79965	-0.54993	0.853	0.553	-3.68446	-2.75593	1.847
Soat1	2.08	7.98e-10	7.72695	9.68618	0.236	0.227	8.87335	9.0615	1.844
Gm11575	0.683	0.498	-4.19589	-3.34733	-1.16	0.33	-2.31149	-3.52926	1.843
Gm16200	-0.117	0.911	-3.00717	-2.76685	-1.96	0.111	-1.51312	-3.52926	1.843
Gm17034	0.852	0.589	-0.70501	0.470066	-0.99	0.548	-1.70358	-2.47193	1.842
Gm4945	1.47	0.108	-0.0434428	1.61525	-0.372	0.738	1.56879	1.0468	1.842
Mms22l	1.12	0.431	-0.0527804	1.36858	-0.722	0.679	0.719796	-0.0999332	1.842
Spocd1	0.382	0.815	-3.61541	-3.16309	-1.46	0.323	-1.46919	-2.75593	1.842
Adap1	1.22	0.0184	2.92557	4.2264	-0.621	0.222	5.11439	4.48288	1.841
Asb1	-0.18	0.85	1.88021	1.66902	-2.02	0.0833	1.73828	-0.299129	1.84
Acad10	-0.64	0.543	1.33288	0.499628	-2.48	0.0337	-0.427611	-2.75593	1.84
Gm4760	0.38	0.849	-0.563886	-0.537882	-1.46	0.388	-0.720643	-2.06427	1.84
Gm6576	1.42	0.171	-2.06994	-0.740506	-0.42	0.754	-1.49825	-1.81862	1.84
Gm8430	3.17	0.00135	-2.24245	0.732659	1.33	0.198	0.2582	1.54049	1.84
1700022N22Rik	2	0.144	-1.50158	0.638918	0.161	0.935	-0.711987	-0.564618	1.839
Disp1	-0.162	0.864	2.32219	2.04601	-2	0.122	1.88252	-0.137166	1.838
Rrp1b	0.328	0.467	4.20961	4.52922	-1.51	0.000194	6.73942	5.21298	1.838
Gm14227	-0.00248	0.999	-2.33309	-2.24925	-1.84	0.183	-1.06308	-2.75593	1.83752
Aldob	2.32	0.0822	-4.19589	-1.71254	0.484	0.726	-3.89646	-3.52926	1.836
Ldhb	2.21	1.17e-05	2.84447	5.04935	0.376	0.332	4.59586	4.97838	1.834
Sephs2	1.83	0.000356	1.99266	3.78404	-0.00269	0.996	3.32743	3.21151	1.83269
Rps6	-0.338	0.849	0.00842517	-0.344965	-2.17	0.152	0.824933	-1.29028	1.832
Rps6	-0.338	0.849	0.00842517	-0.344965	-2.17	0.152	0.824933	-1.29028	1.832
Rps6	-0.338	0.849	0.00842517	-0.344965	-2.17	0.152	0.824933	-1.29028	1.832
Rps6	-0.338	0.849	0.00842517	-0.344965	-2.17	0.152	0.824933	-1.29028	1.832
Ifit1bl1	2.96	0.00268	-0.423416	2.5798	1.13	0.0337	3.53663	4.78433	1.83
Wfdc21	3.31	0.000179	1.71211	5.21247	1.48	0.313	0.572349	1.99983	1.83
Htr2b	5.68	1.93e-06	0.958374	6.45699	3.85	0.00551	0.172597	3.67516	1.83
Helb	-0.0204	0.974	2.74694	2.84333	-1.85	0.0232	4.01796	2.024	1.8296
Gm16585	0.286	0.867	-0.675751	-0.572662	-1.54	0.311	0.0641636	-1.45228	1.826
Gm4799	1.49	0.148	-3.21917	-1.69	-0.336	0.815	-1.87064	-2.22761	1.826
Phf2os1	0.596	0.756	-2.93479	-2.81847	-1.23	0.481	-2.26951	-3.52926	1.826
Scd4	1.71	0.208	-3.61541	-1.71775	-0.116	0.945	-3.0316	-2.75593	1.826
Eya4	0.88	0.483	0.426312	1.22577	-0.945	0.579	-0.835976	-1.65593	1.825
Pram1	-0.975	0.273	-2.53855	-3.74357	-2.8	0.008	-0.73922	-3.52926	1.825
Nufip1	1.28	0.00501	3.40468	4.82163	-0.544	0.227	5.31582	4.83006	1.824
Cmas	1.2	0.000718	3.57402	4.72156	-0.623	0.137	4.73184	4.0317	1.823
Cd5	0.502	0.794	-0.0430319	0.704834	-1.32	0.452	-1.0179	-2.11259	1.822
Gm16253	-0.308	0.82	-2.46618	-2.95109	-2.13	0.0427	-1.32528	-3.52926	1.822
Ccdc167	-0.169	0.85	2.01306	1.71972	-1.99	0.0528	2.30287	0.211357	1.821
Psap	1.78	6.32e-09	10.5404	12.3328	-0.0407	0.873	11.7147	11.5612	1.8207
Gm29199	1.54	0.31	-2.10982	-0.787435	-0.28	0.886	-0.799789	-1.04464	1.82
Gngt2	1.9	0.000117	7.00696	8.73607	0.0801	0.848	9.20753	9.18997	1.8199
Gm11249	0.588	0.775	-1.2979	-0.710852	-1.23	0.448	-0.95122	-2.22761	1.818
Gm19667	0.538	0.625	-4.19589	-3.34733	-1.28	0.296	-2.17887	-3.52926	1.818
Gm9013	1.56	0.143	-0.272991	1.52359	-0.257	0.85	1.22608	0.941738	1.817
Gm29668	1.92	0.136	-2.91357	-0.601408	0.105	0.957	-1.7705	-1.69795	1.815
Shpk	0.124	0.927	-0.398523	-0.0876475	-1.69	0.259	-0.327793	-1.84694	1.814
Tusc1	2.04	0.0193	0.0769843	2.15556	0.226	0.83	1.8262	1.85134	1.814
Nup210l	-0.877	0.516	0.739629	0.256915	-2.69	0.072	1.05915	-1.52095	1.813
Pla2g6	-0.589	0.732	1.06306	0.61451	-2.4	0.157	1.63261	-0.761963	1.811
Actb	1.52	9.5e-08	15.5617	16.4939	-0.29	0.297	16.1934	16.0411	1.81
Gm12517	0.882	0.504	-1.37759	-0.531664	-0.928	0.496	-0.986871	-1.94361	1.81
Ighg2b	4.32	0.00614	-3.27078	1.03722	2.51	0.228	-0.780129	1.21598	1.81
Ldlrap1	1.36	4.55e-05	4.1633	5.49525	-0.45	0.227	5.1794	4.69344	1.81
Gm14754	1.9	0.172	-3.79965	-1.8202	0.0902	0.962	-2.79838	-2.47193	1.8098
Urb2	0.963	0.165	1.38112	2.59627	-0.846	0.358	2.15253	1.22476	1.809
Hist1h3f	-0.373	0.73	-3.40341	-3.74357	-2.18	0.0493	-1.26778	-3.52926	1.807
Hps6	1.06	0.251	0.489431	1.67965	-0.747	0.527	1.2911	0.449678	1.807
Trmt44	0.968	0.486	-0.785747	0.273037	-0.839	0.564	0.503501	-0.339129	1.807
B3gntl1	-0.585	0.64	1.78773	1.21042	-2.39	0.085	2.62168	0.0972242	1.805
Minpp1	2.18	0.0218	1.17162	4.00876	0.377	0.714	2.9715	3.42704	1.803
Dnajc25	1.12	0.202	1.0177	2.40048	-0.681	0.549	2.04906	1.17149	1.801
Slpi	1.02	0.145	5.22382	6.13938	-0.781	0.0985	8.44079	7.78008	1.801
Recql5os1	1.07	0.455	-4.19589	-2.6455	-0.73	0.679	-2.02712	-3.00094	1.8
Gm6851	2.2	0.0643	-2.51733	-0.378493	0.401	0.807	-0.702812	-0.20597	1.799
Tpd52-ps	1.44	0.0485	1.14987	2.46554	-0.359	0.617	3.17829	2.95666	1.799
Adgrg3	1.82	0.213	-0.811376	1.16241	0.0216	0.993	-0.457198	-0.532447	1.7984
Ppdpf	1.1	0.0158	2.93372	4.05002	-0.698	0.227	4.08906	3.43723	1.798
Zbtb3	1.23	0.499	-2.25884	-1.22739	-0.568	0.786	-1.49214	-1.90926	1.798
Pydc4	1.16	0.0476	2.81058	4.13224	-0.636	0.239	5.04645	4.45557	1.796
3110070M22Rik	0.993	0.497	-3.61541	-2.81847	-0.802	0.633	-2.61414	-3.52926	1.795
G430095P16Rik	2.48	0.0101	-0.236393	2.5126	0.685	0.263	3.24211	3.95029	1.795
Gm26931	2.33	0.0383	-1.22342	1.22336	0.535	0.711	0.0466022	0.681911	1.795
Prmt3	-0.366	0.758	2.73279	2.64522	-2.16	0.144	2.8367	0.584691	1.794
Gm12416	2.01	0.0374	-1.03634	0.924948	0.216	0.886	-0.872624	-0.701851	1.794
Tnp2	2.24	0.0558	-4.19589	-1.71775	0.448	0.712	-3.89646	-3.52926	1.792
Abr	1.54	0.000123	4.63109	5.99965	-0.251	0.597	5.49018	5.22012	1.791
Fdps	0.711	0.125	3.71571	4.22888	-1.08	0.0874	4.5167	3.45175	1.791
Zfp87	1.96	0.00532	1.6938	3.9038	0.169	0.778	4.39443	4.50474	1.791
Cracr2a	-1.09	0.555	-0.35104	-1.431	-2.88	0.0627	-0.694266	-3.52926	1.79
Zfp280b	-1.05	0.33	0.389877	-0.743663	-2.84	0.00929	0.0240789	-2.59259	1.79
Gm6322	2.48	0.00693	-1.71358	0.742942	0.692	0.589	-1.23662	-0.50369	1.788
Gm10093	1.08	0.383	-0.349452	1.17701	-0.707	0.573	1.57484	0.839705	1.787
Gm13369	-0.653	0.733	-1.25623	-1.78064	-2.44	0.0795	-1.07815	-3.52926	1.787
Gm15719	0.916	0.449	-4.19589	-3.04174	-0.871	0.545	-2.67702	-3.52926	1.787
Ydjc	0.823	0.535	-0.208464	0.911669	-0.963	0.509	0.675556	-0.281964	1.786
Gm24601	1.24	0.414	-0.57104	0.742101	-0.544	0.747	0.910104	0.203257	1.784
Gm6159	0.354	0.849	-2.00968	-1.72039	-1.43	0.269	-0.896545	-2.22761	1.784
Gm13181	2.03	0.063	-2.00968	-0.163181	0.247	0.861	0.0917225	0.331045	1.783
Gm25483	0.221	0.849	-4.19589	-3.74357	-1.56	0.186	-1.91525	-3.52926	1.781
Zfp983	2.3	0.136	-1.74285	0.569242	0.519	0.793	-0.288266	0.3165	1.781
Gm14032	1.93	0.00295	2.20811	3.86314	0.15	0.909	1.61988	1.56551	1.78
Prokr1	3.43	0.0249	-2.51733	1.27573	1.65	0.486	-2.67702	-1.07312	1.78
Dnajc19-ps	2.6	0.00632	-0.693414	2.16424	0.821	0.494	0.387799	1.11089	1.779
Gm11686	1.22	0.388	-3.40341	-1.78064	-0.559	0.741	-2.11776	-2.47193	1.779
Gnptab	2.09	3.2e-06	3.50039	5.65078	0.311	0.478	4.33573	4.67584	1.779
E030024N20Rik	-0.463	0.826	1.20662	1.03501	-2.24	0.171	3.02326	0.532269	1.777
Gm26269	0.217	0.864	-2.75055	-2.58261	-1.56	0.197	-1.91525	-3.52926	1.777
Gm8807	-0.763	0.56	-1.49547	-2.17688	-2.54	0.0218	-0.917767	-3.52926	1.777
Nek4	0.687	0.455	1.79558	2.497	-1.09	0.464	1.03976	-0.190297	1.777
Tuba4a	1.28	0.00038	4.36255	5.68987	-0.497	0.197	5.82936	5.29012	1.777
Nlrc5	0.706	0.0465	4.63475	5.32319	-1.07	0.019	5.85487	4.7012	1.776
Fgr	1.18	0.00543	6.23475	7.34787	-0.596	0.0638	8.98214	8.43713	1.776
Bco1	0.916	0.439	-4.19589	-3.04174	-0.858	0.546	-2.63536	-3.52926	1.774
Ccnjl	1.49	0.329	-3.33103	-1.71775	-0.284	0.86	-3.37886	-3.52926	1.774
Zfp398	1.04	0.436	-0.0366055	1.47382	-0.734	0.608	1.48743	0.762518	1.774
Nsl1	-0.717	0.615	1.74979	0.56696	-2.49	0.105	2.41491	-0.125	1.773
Rpl32-ps	2.24	0.0404	-2.42669	-0.163181	0.467	0.767	-1.02963	-0.643447	1.773
Fam175a	0.422	0.784	1.44812	1.98644	-1.35	0.328	2.52283	0.85277	1.772
Rpl36-ps2	1.22	0.251	-1.92736	-0.74103	-0.552	0.663	-0.374944	-0.923963	1.772
Uprt	1.87	0.169	-0.657089	1.55633	0.0988	0.953	1.12787	1.15637	1.7712
Gm17039	2	0.151	-3.79965	-1.62974	0.229	0.894	-3.10398	-3.00094	1.771
Itpa-ps1	0.691	0.667	-2.00467	-1.45677	-1.08	0.471	-0.784363	-1.82014	1.771
Xaf1	1.6	6.77e-07	4.78191	6.49885	-0.17	0.504	6.43303	6.24371	1.77
Gm11453	2.13	0.0912	-2.82293	-0.41539	0.362	0.841	-2.49278	-2.06427	1.768
Gm6441	2.15	0.0743	-3.79965	-1.4455	0.382	0.781	-3.50022	-2.99926	1.768
Pgam1	1.11	0.253	0.50528	1.69245	-0.657	0.636	0.618745	0.054224	1.767
Brf2	1.52	0.187	0.376609	2.64357	-0.246	0.852	2.46318	2.11529	1.766
Mttp	-0.384	0.849	-0.446366	-0.584023	-2.15	0.147	-1.34746	-3.52926	1.766
Pin4	0.775	0.625	-0.494142	0.121195	-0.99	0.531	0.343789	-0.790285	1.765
Pin4	0.775	0.625	-0.494142	0.121195	-0.99	0.531	0.343789	-0.790285	1.765
Pin4	0.775	0.625	-0.494142	0.121195	-0.99	0.531	0.343789	-0.790285	1.765
Pin4	0.775	0.625	-0.494142	0.121195	-0.99	0.531	0.343789	-0.790285	1.765
Nxn	0.876	0.565	-0.284893	0.78585	-0.888	0.6	0.475536	-0.423357	1.764
Fbxw10	-0.537	0.797	-1.03296	-1.48453	-2.3	0.124	-0.120633	-2.22626	1.763
Rps15-ps2	1.44	0.0847	0.383459	1.98124	-0.323	0.746	1.97368	1.61638	1.763
Gm12816	1.7	0.196	-1.77646	-0.0820337	-0.0611	0.975	-0.412413	-0.562619	1.7611
AW011738	-0.569	0.769	-0.421004	-0.732391	-2.33	0.0631	2.83409	0.584	1.761
4930404I05Rik	0.0808	0.95	-2.58516	-2.58261	-1.68	0.269	-0.532799	-2.02059	1.7608
Gm12470	0.76	0.546	-3.21917	-2.37061	-1	0.427	-2.42336	-3.52926	1.76
Slc2a1	1.37	3.04e-06	5.21606	6.5218	-0.39	0.122	6.64787	6.28647	1.76
Zfp770	-1.09	0.462	1.33657	0.140191	-2.85	0.0738	2.60464	-0.409285	1.76
Gm26668	-0.79	0.491	-2.26905	-3.16309	-2.55	0.039	-0.00225484	-2.37526	1.76
Gm26927	3.13	0.00702	-2.53855	0.362504	1.37	0.365	-1.37625	0.191523	1.76
Gm26610	2.31	0.0305	-2.40592	-0.254504	0.551	0.679	-0.266901	0.421293	1.759
Wee1	1	0.376	-0.198716	0.983865	-0.759	0.607	-1.43188	-2.06427	1.759
Creb3l1	1.62	0.0556	1.82038	3.2495	-0.138	0.942	0.704567	0.345702	1.758
Gm10516	1.71	0.209	-3.40341	-1.57992	-0.0474	0.978	-3.28822	-3.52926	1.7574
Gm8757	0.377	0.849	-1.89782	-1.62363	-1.38	0.396	-0.956797	-2.11259	1.757
Rab40c	0.595	0.57	1.82024	2.705	-1.16	0.466	1.49431	0.134526	1.755
Trem1	1.34	0.000109	6.01195	7.20519	-0.415	0.0734	8.78845	8.3845	1.755
1110008L16Rik	-0.229	0.826	3.13686	3.01854	-1.98	0.153	2.35153	0.218692	1.751
Wdr62	-0.00907	0.992	2.51171	2.32436	-1.76	0.134	2.99451	1.25235	1.75093
Gm11907	1.38	0.362	-2.21469	-0.855528	-0.37	0.843	-0.602219	-1.00763	1.75
Gm15531	1.43	0.263	-2.70157	-1.45677	-0.32	0.847	-2.12725	-2.22626	1.75
Gm1840	0.068	0.936	1.9456	1.67111	-1.68	0.137	2.49201	0.687528	1.748
Gm26877	0.905	0.461	-3.61541	-2.48248	-0.843	0.523	-2.58638	-3.52926	1.748
Ccbe1	0.0972	0.948	-1.75426	-1.66877	-1.65	0.235	-1.82166	-3.52926	1.7472
Nupr1l	0.137	0.931	-2.00467	-2.23798	-1.61	0.339	-0.926619	-2.37526	1.747
Gm11472	0.345	0.793	-3.79965	-3.16309	-1.4	0.238	-2.08211	-3.52926	1.745
4933404O12Rik	1.11	0.593	-1.51285	-0.389739	-0.634	0.777	-1.65864	-2.06426	1.744
Edrf1	-0.646	0.464	2.71045	2.16861	-2.39	0.0729	2.72582	0.0948456	1.744
Gm5205	1.07	0.441	-4.19589	-2.6455	-0.674	0.693	-2.2179	-3.00094	1.744
Rpsa-ps2	1.99	0.126	-2.82293	-0.976884	0.246	0.899	-1.25891	-1.00763	1.744
Zfp746	0.46	0.743	1.32012	2.1386	-1.28	0.386	1.90728	0.416713	1.74
Gcsh	1.39	4.29e-05	4.53392	5.96957	-0.35	0.241	6.2057	5.88137	1.74
Apcdd1	0.359	0.793	-2.79222	-2.42222	-1.38	0.213	-2.09654	-3.52926	1.739
Mrpl53	1.84	0.216	-4.19589	-2.37061	0.103	0.953	-3.68446	-3.52926	1.737
Gm28809	-0.324	0.878	-0.709098	-0.771104	-2.06	0.232	1.4684	-0.613459	1.736
Gm24366	-0.885	0.626	-0.878794	-1.75648	-2.62	0.0991	1.0843	-1.63845	1.735
Gm11450	0.887	0.517	-2.4783	-1.78064	-0.848	0.559	-1.17714	-2.06427	1.735
Ppp1r14b	0.735	0.447	0.723688	1.61349	-1	0.463	-0.0196401	-1.01281	1.735
4930403O15Rik	0.887	0.529	-4.19589	-2.87872	-0.846	0.598	-2.84999	-3.52926	1.733
Gm9797	2.28	0.0131	-1.77383	0.550203	0.547	0.668	-0.956797	-0.354512	1.733
Prkdc	-0.0776	0.938	2.9097	2.93805	-1.81	0.237	3.4129	1.24014	1.7324
Ighv1-59	0.221	0.849	-4.19589	-3.74357	-1.51	0.205	-1.96075	-3.52926	1.731
Gnb1l	0.311	0.835	1.16624	1.45081	-1.42	0.324	-0.600122	-2.06348	1.731
Dbn1	-1.22	0.314	1.08902	-0.242278	-2.95	0.0313	0.624964	-2.11259	1.73
Rps2-ps10	1.73	0.0177	0.20199	1.82052	0.000684	0.999	0.546568	0.600446	1.72932
Cnnm2	-0.341	0.803	2.1686	1.60355	-2.07	0.173	1.69262	-0.509285	1.729
Gm12529	-0.522	0.813	-1.24335	-1.76237	-2.25	0.149	0.114907	-2.02059	1.728
Gm9169	0.747	0.624	-1.05551	-0.337862	-0.981	0.516	-0.510729	-1.52245	1.728
Snord82	0.764	0.509	-4.19589	-3.04174	-0.964	0.482	-2.52349	-3.52926	1.728
Ocstamp	0.527	0.527	1.92763	2.6691	-1.2	0.0495	4.62471	3.47329	1.727
Cdca2	0.625	0.482	1.54498	2.33854	-1.1	0.449	0.234105	-0.932477	1.725
Cwc25	0.939	0.00137	5.25691	6.14631	-0.786	0.0439	6.04997	5.16621	1.725
Rps19-ps7	0.958	0.451	-0.266627	0.743798	-0.767	0.602	0.533485	-0.355154	1.725
Gm17068	1.4	0.13	-0.615499	0.631933	-0.324	0.801	-0.0944462	-0.464309	1.724
Scarf1	1.1	0.0811	2.74382	3.67653	-0.624	0.622	2.26	1.32776	1.724
Tnfaip6	2.21	2.79e-05	3.74662	6.12545	0.487	0.154	6.45404	6.93016	1.723
Pank2	0.352	0.601	2.44323	2.98695	-1.37	0.116	2.91456	1.39184	1.722
Gm15575	0.391	0.847	-1.38406	-0.997648	-1.33	0.3	-1.31401	-2.75528	1.721
Gm5507	2.31	0.0517	-1.67971	0.708671	0.589	0.735	-1.42541	-0.86366	1.721
Irgc1	-0.869	0.61	-0.727363	-1.48453	-2.59	0.0824	0.616936	-1.98195	1.721
Gm11636	1.43	0.183	-3.49405	-2.00213	-0.29	0.811	-3.28822	-3.52926	1.72
Gm17055	-1.63	0.284	0.238632	-1.27253	-3.35	0.0319	1.38475	-1.84693	1.72
Kansl2-ps	1.13	0.48	-2.70157	-1.88911	-0.59	0.733	-2.04624	-2.75528	1.72
Gm5499	1.68	0.184	-0.859992	0.974107	-0.0382	0.987	-1.157	-1.16963	1.7182
Gm12186	1.53	0.171	-2.93479	-1.52063	-0.188	0.908	-1.68903	-1.76661	1.718
Tesk1	0.258	0.883	-0.543843	-0.165407	-1.46	0.389	-0.60716	-1.90926	1.718
1700029H14Rik	-0.133	0.897	-3.79965	-3.74357	-1.85	0.178	-1.58889	-3.52926	1.717
Gm10039	1.18	0.0476	1.44988	2.36534	-0.537	0.548	1.67693	1.08541	1.717
Gm11808	1.89	0.0287	0.0572663	2.10685	0.173	0.87	1.79049	1.8839	1.717
Trmt61b	0.635	0.28	2.03277	2.76868	-1.08	0.0965	3.56231	2.40011	1.715
Gm29438	-0.555	0.679	-3.09781	-3.74357	-2.27	0.115	-1.28494	-3.52926	1.715
Gm18829	2.02	0.125	-2.51733	-0.69205	0.306	0.874	-1.09206	-0.790462	1.714
Afmid	0.123	0.93	0.394586	1.07537	-1.59	0.362	1.13449	-0.564618	1.713
Lrrc75aos2	-1.21	0.338	0.564306	-0.735822	-2.92	0.0192	0.0323497	-2.75593	1.71
Ubash3a	0.64	0.718	-2.48452	-2.01386	-1.07	0.52	-0.83086	-1.81862	1.71
Gm8420	1.25	0.32	-3.27078	-1.94366	-0.459	0.752	-2.63536	-2.99926	1.709
Adgrb2	2.17	0.112	-4.19589	-1.84174	0.461	0.738	-4.0807	-3.52926	1.709
Nrg4	1.14	0.478	-0.219258	0.877492	-0.569	0.778	0.0512764	-0.558442	1.709
Oasl1	1.4	0.035	3.14893	4.92081	-0.309	0.727	4.32054	3.9742	1.709
Gm9540	0.999	0.317	-3.79965	-2.55485	-0.709	0.531	-2.79838	-3.52926	1.708
Gm9828	1.49	0.122	-2.82293	-1.48453	-0.217	0.873	-0.244408	-0.423357	1.707
C430042M11Rik	2.09	0.138	-3.27078	-1.15118	0.383	0.784	1.19985	1.80564	1.707
Mrpl23	0.963	0.462	-0.973659	0.181853	-0.742	0.624	-0.536402	-1.29028	1.705
Gm5464	2.3	0.0574	-3.40341	-0.664292	0.596	0.718	-2.79838	-2.22761	1.704
Gm24336	1.73	0.181	-4.19589	-2.42222	0.0269	0.988	-3.50022	-3.52926	1.7031
Gm11354	0.683	0.56	-4.19589	-3.34733	-1.02	0.469	-2.47835	-3.52926	1.703
Gm5354	1.87	0.136	-2.35431	-0.531664	0.167	0.92	-2.63536	-2.29493	1.703
Rpp25l	0.711	0.251	3.13937	3.73323	-0.991	0.26	3.54737	2.39565	1.702
Gm23639	0.858	0.556	-3.00717	-2.17688	-0.843	0.616	-1.60966	-2.22626	1.701
Ethe1	1.35	1.12e-05	4.96859	6.25989	-0.35	0.179	6.71044	6.3897	1.7
Gm12163	2.33	0.0208	-2.6292	-0.516149	0.63	0.644	-0.790744	-0.158463	1.7
Pdlim3	-0.89	0.667	-1.05551	-1.79013	-2.59	0.106	-0.835976	-3.52926	1.7
Glrx	2.26	1.31e-08	5.38343	7.6169	0.561	0.0495	6.29233	6.84058	1.699
4933424M12Rik	1.83	0.143	-0.366072	1.71676	0.132	0.951	-1.09206	-0.932439	1.698
Gm26988	1.98	0.1	-4.19589	-1.88077	0.284	0.871	-2.91973	-2.29493	1.696
Srbd1	-0.154	0.849	3.35894	3.01188	-1.85	0.112	2.62581	0.605036	1.696
Gm13370	0.737	0.488	-3.61541	-2.55485	-0.958	0.384	-2.52349	-3.52926	1.695
Glipr2	1.7	2.99e-05	5.2604	6.80726	0.00544	0.988	7.79692	7.84842	1.69456
Gm9855	0.743	0.58	-4.19589	-3.34733	-0.951	0.555	-2.48985	-3.52926	1.694
Coa4	2.06	3.82e-05	2.53612	4.54797	0.367	0.579	2.6784	2.99117	1.693
Gm25911	0.75	0.561	-3.00717	-2.24925	-0.943	0.477	-2.13372	-2.99926	1.693
Rnf213	0.867	0.00137	5.7381	6.59009	-0.826	0.00489	7.35318	6.52248	1.693
Mettl4-ps1	1.39	0.231	-4.19589	-2.58261	-0.302	0.839	-3.0316	-3.52926	1.692
Gm7456	1.81	0.224	-1.54895	0.0832341	0.12	0.951	-0.321601	-0.233643	1.69
Gm17138	1.78	0.154	-4.19589	-2.37061	0.0912	0.951	-3.68446	-3.52926	1.6888
Cipc	1.99	0.00758	2.00225	4.32931	0.302	0.75	3.23844	3.35724	1.688
AW121686	-0.663	0.517	-2.93479	-3.74357	-2.35	0.046	-1.0504	-3.52926	1.687
Fam228a	1.55	0.277	-3.61541	-2.01987	-0.137	0.929	-3.50022	-3.52926	1.687
Zmiz1os1	-0.303	0.86	-2.03583	-2.48248	-1.99	0.189	-0.926964	-3.00094	1.687
Gm4575	2.3	0.0322	-2.53855	-0.434908	0.614	0.672	-2.58638	-1.94262	1.686
Mcemp1	1.45	6.77e-05	5.72892	7.02596	-0.235	0.326	8.32602	8.09443	1.685
Gm11221	1.94	0.0142	-0.174208	1.76101	0.258	0.792	1.22051	1.38777	1.682
Gm12312	0.362	0.849	-1.04807	-0.743663	-1.32	0.341	-1.26503	-2.37526	1.682
Magi2	-0.508	0.82	-0.657485	-1.32151	-2.19	0.136	-1.33477	-3.52926	1.682
Gm8048	2.45	0.0249	-4.19589	-1.48453	0.769	0.544	-3.50022	-2.59259	1.681
Ankrd28	2.85	0.00822	0.214301	3.1496	1.17	0.383	0.757609	2.078	1.68
Gm12319	0.609	0.72	-0.791899	-0.0273954	-1.07	0.495	-1.25891	-2.11259	1.679
Gm13508	1.36	0.408	-2.30533	-0.785649	-0.318	0.876	-1.28329	-1.9443	1.678
Gm1848	1.15	0.354	-0.570356	0.557202	-0.528	0.673	1.40245	0.723964	1.678
Gm26838	0.538	0.61	-4.19589	-3.34733	-1.14	0.336	-2.31149	-3.52926	1.678
Gm10571	-0.423	0.847	-2.24245	-3.04174	-2.1	0.202	-1.41637	-3.52926	1.677
Gm6912	1.67	0.13	-4.19589	-2.18637	-0.00688	0.996	-2.91973	-3.00094	1.67688
Esyt1	1.65	8.78e-06	5.4765	7.08707	-0.0266	0.955	5.9923	6.01949	1.6766
Nfatc3	0.595	0.318	2.80931	3.65615	-1.08	0.137	4.0249	2.78163	1.675
Cideb	1.39	0.393	-2.12109	-0.529031	-0.284	0.859	-3.21584	-3.52926	1.674
Gm7952	2.24	0.0216	-1.89782	0.370622	0.566	0.676	-0.966289	-0.402833	1.674
Pfkl	1.64	6.72e-05	5.08415	6.77506	-0.034	0.956	5.41328	5.29734	1.674
Gm9529	-0.567	0.696	-1.95807	-2.46125	-2.24	0.0592	-1.20214	-3.52926	1.673
Cbx4	-0.238	0.853	2.12057	1.75721	-1.91	0.216	2.43129	0.285603	1.672
Mapre3	-0.618	0.57	1.82305	1.70063	-2.29	0.138	0.199566	-1.87693	1.672
Prdx6	1.53	1.26e-08	7.7608	9.30742	-0.141	0.363	9.43103	9.29788	1.671
Gm5558	2.01	0.133	-2.03583	-0.0787572	0.339	0.861	-1.27125	-0.923952	1.671
Deaf1	-1.03	0.346	1.69729	0.657254	-2.7	0.0599	1.67194	-1.05427	1.67
Dio2	2.61	0.0363	-3.40341	-0.718656	0.94	0.592	-2.68697	-1.76661	1.67
Gm26890	-2.18	0.0823	-0.235508	-2.08624	-3.85	0.00201	0.403376	-3.52926	1.67
Tmigd3	-0.16	0.891	-2.87454	-3.04174	-1.83	0.142	-1.66511	-3.52926	1.67
Zfp784	-1.83	0.0901	0.294239	-1.39927	-3.5	0.00152	0.574429	-3.00094	1.67
Gm1647	0.0466	0.972	-3.03493	-3.16309	-1.62	0.307	-1.84288	-3.52926	1.6666
Gm16238	0.606	0.716	-0.369083	0.50044	-1.06	0.476	1.03927	-0.137166	1.666
Adar	0.681	0.0148	4.67981	5.37179	-0.984	0.0121	5.44278	4.46915	1.665
Man2c1os	-0.665	0.706	-1.35968	-2.02598	-2.33	0.107	-0.0264789	-2.16596	1.665
Gm14094	0.877	0.551	-2.29406	-1.50575	-0.787	0.604	-1.47703	-2.22528	1.664
Nr4a2	0.864	0.0149	6.79029	7.38457	-0.8	0.0688	7.89306	7.03663	1.664
Tti2	0.134	0.894	1.60655	1.89477	-1.53	0.267	1.74878	0.119681	1.664
A730071L15Rik	0.452	0.71	-3.79965	-3.16309	-1.21	0.33	-1.84288	-2.99926	1.662
Acaca	0.748	0.564	0.476362	1.76664	-0.914	0.44	2.29678	1.44655	1.662
Def6	0.472	0.488	2.96984	3.49537	-1.19	0.102	4.22179	3.0761	1.662
Gm12854	1.35	0.238	-0.0510968	1.23327	-0.312	0.804	1.74426	1.26904	1.662
Gm13194	1.2	0.396	-3.40341	-1.72039	-0.462	0.792	-2.05488	-2.29493	1.662
Trim62	-0.448	0.835	0.0260881	-0.187782	-2.11	0.194	1.15287	-0.973475	1.662
Elavl3	0.882	0.522	-1.80106	-0.912389	-0.779	0.509	-2.79838	-3.52926	1.661
Gm15902	0.221	0.85	-4.19589	-3.74357	-1.44	0.28	-1.39766	-2.75593	1.661
Gm25683	-0.109	0.895	-3.79965	-3.74357	-1.77	0.106	-1.68903	-3.52926	1.661
Parpbp	1.96	0.121	-0.890383	1.20756	0.299	0.869	-2.83448	-2.47193	1.661
Rnf26	0.706	0.659	-0.846307	0.139461	-0.955	0.518	0.610808	-0.191431	1.661
Gm4918	-1.07	0.461	0.152612	-1.13675	-2.73	0.0552	0.75254	-1.94262	1.66
Sumf2	0.24	0.743	3.82045	3.97914	-1.42	0.2	3.19875	1.55585	1.66
Tmem154	2.02	3.08e-05	4.12408	6.00196	0.361	0.488	4.81078	5.25597	1.659
Gm17029	-0.882	0.535	-1.98062	-2.81847	-2.54	0.0705	-0.0895625	-2.47193	1.658
Gm26625	0.308	0.864	-3.61541	-2.68159	-1.35	0.461	-2.11776	-3.52926	1.658
Pars2	0.752	0.699	-0.9902	-0.291259	-0.906	0.597	-1.97518	-2.75593	1.658
H2-Q10	0.257	0.87	-0.478458	0.104093	-1.4	0.338	0.468078	-0.925309	1.657
Gm7909	0.186	0.894	-2.4783	-1.97437	-1.47	0.32	-0.972759	-2.22626	1.656
Gzf1	-0.0547	0.918	3.34941	3.33629	-1.71	0.00723	4.87227	2.98019	1.6553
Trpm2	0.0746	0.882	3.49659	3.56357	-1.58	0.00225	4.78719	3.2057	1.6546
Gm26852	0.945	0.65	-2.4783	-1.88077	-0.708	0.726	-2.16436	-2.75593	1.653
Gm7985	0.827	0.551	-2.21469	-1.26126	-0.826	0.514	-2.2179	-2.99926	1.653
Dnhd1	-0.46	0.841	0.237492	0.0774232	-2.11	0.218	1.80434	-0.395641	1.65
Tmem25	-1.45	0.116	-1.89171	-3.34733	-3.1	0.00429	0.372394	-2.59259	1.65
Gm10313	1.1	0.289	-0.355724	0.634234	-0.549	0.693	-0.712304	-1.23845	1.649
Gm12477	2.48	0.00737	-3.21917	-0.731538	0.831	0.504	-2.79838	-1.94262	1.649
Gm27616	-0.561	0.484	-3.09781	-3.74357	-2.21	0.0215	-1.25891	-3.52926	1.649
P4ha3	1.43	0.143	-4.19589	-2.55485	-0.219	0.863	-3.28822	-3.52926	1.649
Cmya5	-0.812	0.572	-1.94519	-2.68159	-2.46	0.062	-1.01968	-3.52926	1.648
Eno1	1.58	1.91e-07	6.56579	8.02531	-0.068	0.793	7.75212	7.69424	1.648
Gm13202	1.07	0.36	-1.11365	0.018834	-0.576	0.665	-0.0290546	-0.613462	1.646
Gm13717	1.15	0.351	-2.08206	-0.988156	-0.496	0.735	-0.986871	-1.45228	1.646
Rpl17-ps5	1.32	0.211	-0.634486	0.811988	-0.326	0.804	0.616582	0.257488	1.646
Zfp26	0.879	0.223	2.21158	3.20323	-0.767	0.321	3.72771	2.81498	1.646
Gm10257	0.394	0.758	-3.40341	-2.95109	-1.25	0.277	-2.2179	-3.52926	1.644
Ttpa	-0.0462	0.967	-2.82293	-3.04174	-1.69	0.211	-1.79773	-3.52926	1.6438
Emb	1.88	1.62e-06	6.50688	8.28501	0.238	0.23	9.19121	9.46805	1.642
Gm22728	0.221	0.85	-4.19589	-3.74357	-1.42	0.265	-2.06373	-3.52926	1.641
Acrbp	-1.57	0.235	0.593865	-0.822717	-3.21	0.0243	0.954733	-2.06426	1.64
Bex6	1.77	0.113	-2.15719	-0.514279	0.13	0.894	1.95248	2.09763	1.64
Gm13342	0.647	0.708	-1.93411	-1.39389	-0.993	0.502	-1.7705	-2.59259	1.64
Polr3h	-1.53	0.286	1.19401	-0.182168	-3.17	0.0392	0.304301	-2.75593	1.64
Rpl3-ps1	1.07	0.112	2.28566	3.35827	-0.57	0.531	3.26182	2.40367	1.64
H2-Q2	1.33	0.154	0.431786	1.74057	-0.309	0.849	-0.259899	-0.606963	1.639
Abca13	-0.342	0.814	-3.49405	-3.74357	-1.98	0.143	-1.51469	-3.52926	1.638
Ccdc166	1.35	0.353	-1.05803	0.643038	-0.288	0.885	-0.821012	-1.10845	1.638
Gm12009	0.771	0.646	-1.6469	-0.86502	-0.867	0.566	-1.90071	-2.59259	1.638
Gm21370	1.01	0.404	-4.19589	-2.72171	-0.628	0.66	-2.79838	-3.52926	1.638
Cdk5rap1	-0.0722	0.948	2.67211	2.17338	-1.71	0.303	2.52725	0.45637	1.6378
Gm2606	1.28	0.376	-2.75055	-1.66877	-0.357	0.796	-3.37886	-3.52926	1.637
Igkv2-137	-0.0736	0.963	-2.08828	-2.24925	-1.71	0.288	-1.1905	-2.75593	1.6364
Ccdc125	1.49	0.000971	2.50525	4.02077	-0.146	0.724	4.66598	4.51585	1.636
Fabp4	2.25	3.83e-05	5.27502	7.35095	0.615	0.271	6.06308	6.49014	1.635
Rpp14	0.455	0.429	3.00061	3.57561	-1.18	0.15	3.41446	2.02066	1.635
Gm12165	2.03	0.00304	0.987394	2.98711	0.396	0.657	1.77982	2.09616	1.634
Wdr4	0.0238	0.971	2.654	2.75963	-1.61	0.152	2.22604	0.451703	1.6338
Gm24951	0.801	0.417	0.235131	0.890461	-0.832	0.426	1.21658	0.429282	1.633
Lrrc8dos	-0.877	0.499	-2.12109	-2.81847	-2.51	0.0446	-0.923151	-3.52926	1.633
F730016J06Rik	1.41	0.327	-4.19589	-2.87872	-0.221	0.926	-1.15089	-1.43945	1.631
Gm13186	0.878	0.449	-3.61541	-2.46125	-0.753	0.567	-2.12725	-3.00094	1.631
Fau-ps2	-1.26	0.262	-1.60733	-2.95109	-2.89	0.0132	0.0382626	-2.75593	1.63
Gm12222	1.38	0.247	-3.79965	-2.24925	-0.25	0.879	-2.35699	-2.75528	1.63
Xrcc6bp1	1.76	0.169	-0.385294	1.58697	0.13	0.949	-0.484149	-0.403439	1.63
Cops7b	0.409	0.528	2.79761	3.27672	-1.22	0.217	2.73526	1.32625	1.629
Gm26819	-0.341	0.852	-0.107076	-0.318817	-1.97	0.227	0.948381	-1.00763	1.629
Nutf2-ps1	2.62	0.0113	-2.61093	0.179013	0.992	0.487	-1.08462	-0.168297	1.628
Arrdc2	-0.724	0.459	1.89912	1.21688	-2.35	0.0863	1.23619	-1.07295	1.626
Mx1	0.566	0.567	2.5181	2.9145	-1.06	0.0948	5.32659	4.31421	1.626
Csmd3	2.23	0.0581	-4.19589	-1.69	0.605	0.604	-4.0807	-3.52926	1.625
Fut7	2.29	0.0238	-0.20956	2.0249	0.665	0.517	1.66747	2.24529	1.625
Mir6240	1.45	0.0925	0.286097	1.48826	-0.174	0.882	1.27036	1.07775	1.624
Hnrnpa1l2-ps	0.867	0.483	-0.450869	0.329815	-0.756	0.602	-0.39022	-1.16963	1.623
Slc25a43	1.32	0.326	0.0753796	1.62346	-0.302	0.879	0.300787	-0.112976	1.622
Gm12464	1.44	0.335	-2.08206	-0.723121	-0.182	0.925	-1.24951	-1.41529	1.622
Ddx51	-0.779	0.52	1.70411	0.536538	-2.4	0.0977	1.78393	-0.643447	1.621
Gm7583	1.47	0.179	-3.49405	-1.94366	-0.151	0.92	-2.52349	-2.47193	1.621
Esd	2.07	6.32e-09	6.79726	8.8217	0.451	0.0431	8.04815	8.47708	1.619
Arhgef39	0.358	0.85	-0.364312	0.159275	-1.26	0.433	-1.81038	-2.99926	1.618
Hsf5	0.721	0.552	-2.59354	-1.97437	-0.897	0.484	-1.40465	-2.22761	1.618
Gm28935	-0.0739	0.945	-2.82293	-2.87872	-1.69	0.227	0.167279	-1.45363	1.6161
Piezo1	0.821	0.171	2.61251	3.76453	-0.794	0.287	3.59929	2.81338	1.615
2610024D14Rik	-0.156	0.916	-1.40014	-1.53299	-1.77	0.226	-1.29015	-2.99926	1.614
Gm4890	0.858	0.639	-1.60733	-0.777238	-0.755	0.679	-1.10201	-1.76661	1.613
Cxx1a	0.252	0.888	-1.34688	-0.955662	-1.36	0.401	-0.965137	-2.11259	1.612
Slc29a2	-0.0189	0.989	0.61928	0.23306	-1.63	0.296	0.0382626	-1.49227	1.6111
Rsad2	1.02	0.00745	4.94647	5.9466	-0.59	0.165	6.46714	5.83239	1.61
Gm5513	1.26	0.251	-0.981349	0.260817	-0.348	0.813	-1.60966	-1.84694	1.608
Tmub1	1.08	0.0128	2.58393	3.63318	-0.528	0.271	4.0206	3.38714	1.608
Gm14830	1.6	0.0667	-0.342395	1.16977	-0.0073	0.995	0.997276	0.897989	1.6073
Gm29516	1.48	0.299	-4.19589	-2.81847	-0.126	0.943	-3.37886	-3.52926	1.606
Gm6542	1.88	0.009	0.852216	2.96971	0.274	0.729	2.61051	2.74052	1.606
Gm6180	1.8	0.000791	2.04339	3.90842	0.196	0.765	3.11896	3.24281	1.604
Mocos	1.32	0.0979	1.71158	3.07616	-0.284	0.774	2.90688	2.73397	1.604
Lgals3bp	2.04	1.36e-07	6.95571	9.03145	0.437	0.301	6.7559	7.11562	1.603
Gm7707	2.02	0.0731	-2.21173	-0.0790081	0.418	0.796	-1.18764	-0.790462	1.602
Gm12842	2.46	0.0221	-2.04871	0.338204	0.858	0.549	-1.04223	-0.108857	1.602
Gm14125	-0.928	0.363	-3.09781	-3.74357	-2.53	0.047	-0.277033	-2.75593	1.602
Gm24507	1.4	0.141	-3.40341	-1.85301	-0.201	0.869	-2.79838	-2.99926	1.601
Dgat1	-0.37	0.449	5.67568	5.2029	-1.97	0.000129	7.62713	5.61987	1.6
Gm8121	2.18	0.0841	-2.15719	-0.190622	0.58	0.743	-1.45202	-0.911154	1.6
Kcnj8	-1.35	0.282	-1.85268	-3.34733	-2.95	0.0245	-0.451143	-3.52926	1.6
Uck2	1.31	0.0707	1.84968	3.4045	-0.29	0.665	4.18035	3.92316	1.6
4930579G18Rik	-0.8	0.533	-1.83671	-2.55485	-2.4	0.0444	-0.470746	-2.75593	1.6
Dnaaf3	-1.97	0.0193	3.46959	1.61276	-3.57	0.0203	1.52919	-1.84693	1.6
Atg9b	1.1	0.435	-2.91357	-2.00213	-0.497	0.77	-0.002624	-0.456195	1.597
Klrk1	0.949	0.0707	3.76771	4.42619	-0.648	0.213	5.68956	4.95072	1.597
Lig4	0.892	0.517	0.0744133	1.00286	-0.705	0.678	0.270581	-0.48578	1.597
Svop	1.14	0.559	-3.09781	-2.42222	-0.457	0.82	-3.21584	-3.52926	1.597
Polr2k	1.07	0.182	1.31887	2.61762	-0.526	0.565	2.83969	2.16035	1.596
Polr2k	1.07	0.182	1.31887	2.61762	-0.526	0.565	2.83969	2.16035	1.596
Polr2k	1.07	0.182	1.31887	2.61762	-0.526	0.565	2.83969	2.16035	1.596
Polr2k	1.07	0.182	1.31887	2.61762	-0.526	0.565	2.83969	2.16035	1.596
Polr2k	1.07	0.182	1.31887	2.61762	-0.526	0.565	2.83969	2.16035	1.596
Polr2k	1.07	0.182	1.31887	2.61762	-0.526	0.565	2.83969	2.16035	1.596
Polr2k	1.07	0.182	1.31887	2.61762	-0.526	0.565	2.83969	2.16035	1.596
Polr2k	1.07	0.182	1.31887	2.61762	-0.526	0.565	2.83969	2.16035	1.596
Polr2k	1.07	0.182	1.31887	2.61762	-0.526	0.565	2.83969	2.16035	1.596
Fam222a	0.165	0.918	-1.91293	-1.94366	-1.43	0.346	-2.04199	-3.52926	1.595
Gm3272	2.02	0.172	-3.79965	-1.58351	0.426	0.802	-3.21584	-3.00094	1.594
Cdk18	-0.137	0.891	0.515713	0.410709	-1.73	0.13	-1.15053	-2.75593	1.593
Gm5944	2.28	0.0033	-0.4281	1.78349	0.689	0.516	-0.201427	0.443859	1.591
Usp50	0.0301	0.985	-0.719522	-0.628013	-1.56	0.334	1.16662	-0.509114	1.5901
Csf2rb	1.19	1.27e-05	6.87766	8.06404	-0.4	0.127	8.07821	7.68433	1.59
E430024P14Rik	-1.54	0.249	-0.724731	-1.94366	-3.13	0.0115	-0.403549	-3.52926	1.59
Gm22714	-1.79	0.0811	-0.709098	-2.46125	-3.38	0.00182	-0.0637681	-3.52926	1.59
Pex11a	1.54	0.14	0.606493	2.64621	-0.0494	0.974	1.96497	1.72545	1.5894
Rab32	1.43	6.01e-06	5.61875	7.18421	-0.159	0.594	6.90811	6.75171	1.589
Gm17797	1.74	0.172	-2.82293	-0.997648	0.152	0.935	-1.4649	-1.35911	1.588
Gm7545	2.5	0.0481	-3.79965	-1.10087	0.912	0.622	-1.55324	-0.600167	1.588
Myl6b	0.118	0.94	-2.30917	-2.76685	-1.47	0.428	-1.157	-2.47193	1.588
Spg11	0.267	0.675	3.15184	3.47137	-1.32	0.0862	3.55548	2.18926	1.587
Ugt1a6b	0.197	0.882	-2.56894	-2.55485	-1.39	0.254	-1.68587	-2.99926	1.587
Arel1	0.496	0.296	3.80188	4.18017	-1.09	0.0803	4.53962	3.33703	1.586
Gm22435	-0.494	0.76	-2.56894	-3.16309	-2.08	0.143	-1.31547	-3.52926	1.586
Krtdap	1.09	0.463	-4.19589	-2.76685	-0.495	0.794	-2.28407	-3.00094	1.585
Aldoa	1.59	3.43e-09	8.84199	10.4385	0.00589	0.984	9.25571	9.27398	1.58411
BC051142	0.404	0.829	-2.34567	-2.01987	-1.18	0.336	-2.31149	-3.52926	1.584
Glt1d1	0.184	0.882	-3.79965	-3.34733	-1.4	0.323	-0.689393	-2.22761	1.584
Sirt4	-0.0466	0.958	2.24835	2.68395	-1.63	0.286	1.65871	-0.116773	1.5834
Klhl11	1.05	0.34	-0.387984	0.916833	-0.533	0.679	0.631022	0.270311	1.583
Tmem14c	1.8	2.67e-09	6.55577	8.35321	0.217	0.254	7.55114	7.74579	1.583
Hist1h2bn	1.65	0.202	-3.61541	-1.76237	0.0675	0.975	-1.4649	-1.41598	1.5825
Tmtc1	-2.17	0.0824	1.64036	-0.102523	-3.75	0.00961	1.2744	-2.59348	1.58
Zfp248	-0.64	0.581	0.490791	-0.160024	-2.22	0.046	-0.812121	-2.99926	1.58
Lcat	0.0694	0.963	-2.08206	-2.15861	-1.51	0.294	-1.96962	-3.52926	1.5794
Bloc1s3	1.44	0.2	-0.929412	0.664427	-0.139	0.93	-0.374944	-0.433999	1.579
Ifi30	1.67	8.07e-08	7.09399	8.83907	0.0927	0.772	7.51048	7.61884	1.5773
Gm15539	0.527	0.827	-2.04314	-1.71775	-1.05	0.566	-1.4308	-2.29493	1.577
Zfp956	-0.556	0.721	1.17134	0.816279	-2.13	0.216	0.51878	-1.46593	1.574
Cyp4f18	1.17	0.000419	7.78445	8.79403	-0.403	0.251	9.00263	8.5145	1.573
Tuba3a	1.77	0.227	-3.79965	-1.97975	0.197	0.899	-3.7751	-3.52926	1.573
Gm5321	1.64	0.211	-0.53514	1.27382	0.0672	0.967	1.23273	1.08002	1.5728
Gm24455	0.0917	0.946	-2.12109	-2.02598	-1.48	0.28	-1.03096	-2.59348	1.5717
Gm28192	-0.249	0.883	-1.77646	-1.97437	-1.82	0.13	2.59128	0.857364	1.571
Ppm1j	1.03	0.483	-0.929412	0.239265	-0.54	0.722	-2.36311	-3.00094	1.57
Ppp2r3d	-1.26	0.0985	2.5728	1.14882	-2.83	0.0215	1.93786	-0.923952	1.57
Gm8349	2.34	0.00661	-0.811012	1.52211	0.77	0.513	-0.420934	0.215643	1.57
Gm6434	1.56	0.186	-4.19589	-2.24925	-0.00869	0.995	-3.50022	-3.52926	1.56869
Gm16589	0.942	0.575	-3.09781	-2.11663	-0.626	0.709	-2.8196	-3.52926	1.568
Gm14026	0.345	0.86	-2.42669	-1.88077	-1.22	0.516	-0.956797	-2.06427	1.565
Gtpbp3	0.975	0.318	1.30723	2.25296	-0.59	0.729	0.289316	-0.430106	1.565
BC002059	0.554	0.562	2.18363	2.59045	-1.01	0.493	1.54853	0.302369	1.564
Gm14538	1.23	0.242	-4.19589	-2.76685	-0.334	0.802	-3.10398	-3.52926	1.564
Taldo1	1.3	8.11e-07	8.10079	9.29856	-0.264	0.142	9.85809	9.62305	1.564
AF357399	0.803	0.601	-3.40341	-2.87872	-0.76	0.685	-1.99462	-2.59259	1.563
Gm26514	-0.937	0.627	-1.23501	-2.17688	-2.5	0.145	0.1758	-2.06426	1.563
Zdhhc23	-0.287	0.845	-2.82293	-3.16309	-1.85	0.115	-1.61349	-3.52926	1.563
Lyst	1.45	0.000588	3.42531	5.01921	-0.112	0.748	5.95261	5.89435	1.562
Fbxw4	-0.488	0.628	2.30532	1.56614	-2.05	0.126	1.75882	-0.40578	1.562
Gm24289	1.49	0.251	-2.91357	-1.57813	-0.0714	0.97	-0.536402	-0.658102	1.5614
Gm12025	1.32	0.244	-3.21917	-1.94366	-0.241	0.876	-2.42336	-2.47193	1.561
Gm7609	1.43	0.303	-3.61541	-2.24925	-0.131	0.94	-2.70774	-3.00094	1.561
Mettl17	0.635	0.411	1.48431	2.38144	-0.926	0.316	2.02404	1.18562	1.561
Phtf1	0.151	0.882	2.51299	2.43382	-1.41	0.336	1.54788	0.0953585	1.561
Plk3	-0.779	0.0881	5.01534	4.21123	-2.34	0.00384	5.28077	2.90318	1.561
Dnah12	-1.43	0.53	1.55546	-0.442623	-2.99	0.148	3.66542	0.383257	1.56
Gm7150	2.68	0.0283	-3.79965	-0.86502	1.12	0.513	-2.62248	-1.65681	1.56
Gm17541	1.9	0.0973	-0.882172	1.10818	0.34	0.756	1.73631	2.04171	1.56
Rwdd2b	2.04	0.00503	0.562665	2.77347	0.481	0.557	1.88228	2.32188	1.559
5830418P13Rik	1.59	0.175	-4.19589	-2.37061	0.0318	0.985	-3.37886	-3.52926	1.5582
2010110K18Rik	0.538	0.632	-4.19589	-3.34733	-1.02	0.421	-2.49574	-3.52926	1.558
Aurka	1.32	0.0719	1.26625	2.64702	-0.238	0.791	2.5518	2.3877	1.558
AA543186	1.17	0.514	-3.21917	-2.02598	-0.387	0.866	-1.41414	-2.16677	1.557
Gm13502	-0.133	0.891	-3.79965	-3.74357	-1.69	0.159	-1.14989	-2.75593	1.557
Ppp1r13l	1.62	0.307	-2.12109	-0.704633	0.0632	0.977	-2.15386	-2.06348	1.5568
Gm14200	1.76	0.176	-2.30533	-0.465506	0.204	0.895	-3.10398	-2.75593	1.556
Gm5430	2.23	0.00933	-0.0493109	2.10528	0.674	0.509	0.950249	1.63169	1.556
Gm9769	1.16	0.289	-0.724206	0.454619	-0.396	0.788	-0.618274	-0.963952	1.556
Max	1.34	0.000373	4.05322	5.56627	-0.216	0.602	5.36073	5.14576	1.556
Apol7d	1.19	0.585	-2.38155	-0.947821	-0.363	0.883	-0.250225	-0.580994	1.553
Gins3	0.313	0.82	1.35011	1.74877	-1.24	0.373	0.96142	-0.376618	1.553
Gm14539	2.36	0.00195	0.349212	2.87254	0.807	0.293	1.77051	2.49986	1.553
Gm20674	0.869	0.482	-4.19589	-3.16309	-0.684	0.654	-2.68697	-3.52926	1.553
Dnttip1	0.101	0.893	2.20199	2.40612	-1.45	0.172	2.54594	0.946115	1.551
Gpr35	0.934	0.00488	5.46702	6.26545	-0.617	0.0206	8.01619	7.42232	1.551
Neurl2	-0.159	0.891	1.89435	1.87444	-1.71	0.242	1.90974	-0.0366177	1.551
Spata2	-0.309	0.797	2.86606	2.81804	-1.86	0.127	3.56365	1.58545	1.551
Sh2d1b2	1.64	0.0018	3.84408	5.43292	0.0892	0.899	4.76989	4.74976	1.5508
Cep55	2.5	0.00841	0.259263	2.88098	0.95	0.531	-0.146116	0.749041	1.55
Gm26669	-1.17	0.281	-1.77035	-2.95109	-2.72	0.0152	-0.723576	-3.52926	1.55
Klra3	1.03	0.524	0.0364827	1.08336	-0.519	0.788	0.863817	0.0948456	1.549
Gm7613	0.538	0.616	-4.19589	-3.34733	-1.01	0.407	-2.49278	-3.52926	1.548
Itgb2	0.783	4.35e-05	9.08168	9.65733	-0.765	0.000586	10.1055	9.38578	1.548
Gm8202	1.19	0.391	-3.61541	-2.15861	-0.357	0.803	-3.37886	-3.52926	1.547
Gpn2	0.125	0.891	2.02761	2.19435	-1.42	0.28	1.48239	-0.0151544	1.545
Tmc6	-0.635	0.231	4.33932	3.69981	-2.18	0.000194	6.50618	4.22431	1.545
Gm13268	2.4	0.00615	-2.12109	0.384807	0.856	0.422	-0.475297	0.335631	1.544
Prdx5	1.8	2.08e-09	8.0712	9.77564	0.256	0.0709	9.87607	10.1054	1.544
Gm6877	0.683	0.545	-4.19589	-3.34733	-0.86	0.529	-2.57511	-3.52926	1.543
Gm15336	0.907	0.525	-3.61541	-2.55485	-0.635	0.71	-2.0059	-2.75528	1.542
Gm5801	-0.0281	0.981	-2.63869	-2.95109	-1.57	0.281	-1.08079	-2.47193	1.5419
Gm5459	1.88	0.00629	1.34781	2.87017	0.339	0.654	2.64123	2.95632	1.541
Ighv14-4	0.151	0.9	-3.33103	-3.16309	-1.39	0.356	-1.67351	-2.99926	1.541
Fam96a	1.92	6.32e-09	6.87592	8.75555	0.38	0.0438	8.37545	8.77318	1.54
Tgm3	-1.29	0.604	-0.249498	-1.70487	-2.83	0.13	3.55433	0.486335	1.54
Zfr2	-0.36	0.837	-2.15719	-2.58261	-1.9	0.124	-1.55324	-3.52926	1.54
Atp5g2	-0.51	0.8	0.158317	-0.294438	-2.05	0.216	-0.219307	-2.06426	1.54
Slc16a3	-0.000849	0.999	5.48162	5.24728	-1.54	5.86e-05	7.67823	6.17854	1.53915
Nt5dc3	0.651	0.426	1.29967	2.2553	-0.887	0.305	2.3368	1.57023	1.538
Havcr2	0.207	0.581	6.34993	6.42719	-1.33	0.00148	7.42108	6.01037	1.537
Gm12704	1.02	0.435	-0.779198	0.237993	-0.516	0.745	-0.563008	-1.07296	1.536
Gm15597	-0.434	0.771	-2.38155	-3.04174	-1.97	0.123	-1.13199	-2.99926	1.536
Nos2	2.44	0.0116	0.405396	2.9297	0.904	0.641	-2.00135	-1.11094	1.536
Pgam5	0.838	0.386	0.433802	1.62434	-0.698	0.56	1.10439	0.22786	1.536
AI846148	0.156	0.908	0.0548029	0.492835	-1.38	0.328	1.57334	0.148671	1.536
4930442H23Rik	1.71	0.289	-3.79965	-2.13284	0.175	0.916	-3.89646	-3.52926	1.535
Gm28929	0.739	0.461	-3.79965	-2.76685	-0.796	0.504	-2.28078	-2.99926	1.535
Gnal	0.485	0.479	1.88993	2.4237	-1.05	0.138	3.14805	2.04782	1.535
Fam160b2	-0.406	0.513	3.1935	2.86666	-1.94	0.0205	3.61814	1.63476	1.534
Rps19-ps8	0.433	0.808	-1.4292	-1.02425	-1.1	0.409	-0.546484	-1.69795	1.533
4931422A03Rik	-0.888	0.294	-2.63869	-3.74357	-2.42	0.017	-1.00841	-3.52926	1.532
Gm8396	0.502	0.658	-3.79965	-2.95109	-1.03	0.389	-2.02712	-2.99926	1.532
2310043L19Rik	-0.339	0.849	-1.54895	-1.97437	-1.87	0.137	-1.60061	-3.52926	1.531
Gm13430	1.3	0.343	-3.61541	-2.14123	-0.231	0.905	-1.83424	-1.98195	1.531
Tmem131	0.101	0.857	4.57915	4.70778	-1.43	0.00817	5.90803	4.41371	1.531
Prss30	-1.7	0.0609	1.63683	-0.15534	-3.23	0.00336	-0.280848	-3.52926	1.53
Coro2a	1.63	0.00106	4.0843	5.3319	0.101	0.896	4.1526	4.33749	1.529
Gm13428	0.727	0.67	-1.96842	-1.36613	-0.802	0.613	-1.7939	-2.37526	1.529
Rab2b	-0.481	0.351	4.12814	3.60071	-2.01	0.0212	3.95969	1.82145	1.529
Gm26970	2.4	0.0664	-4.19589	-1.58351	0.872	0.509	-4.0807	-2.99926	1.528
Gm5920	2.04	0.0903	-1.48945	0.431802	0.514	0.695	0.481965	1.10683	1.526
Nat8f4	0.356	0.85	-2.49729	-2.11663	-1.17	0.449	-2.31149	-3.52926	1.526
Gm5451	1.66	0.201	-0.188544	1.1982	0.135	0.944	-0.230487	-0.149976	1.525
Xkr8	-0.00576	0.994	1.88339	1.91157	-1.53	0.0797	2.55918	0.973866	1.52424
Platr7	0.538	0.625	-4.19589	-3.34733	-0.986	0.432	-2.45375	-3.52926	1.524
Fkbpl	1.4	0.0517	1.10966	2.73395	-0.123	0.906	2.05197	1.86016	1.523
Gm2a	1.06	0.0008	10.3626	11.31	-0.463	0.134	11.8571	11.3803	1.523
Amz1	0.778	0.0536	4.36517	4.89629	-0.743	0.139	5.36184	4.50491	1.521
Ddhd1	2.12	2.54e-06	4.06204	5.99008	0.599	0.223	4.29462	4.77597	1.521
Spata2l	1.03	0.217	0.603095	1.45658	-0.491	0.671	0.794141	0.301335	1.521
5430416N02Rik	-0.19	0.896	-0.655708	-0.762465	-1.71	0.254	-0.36727	-1.90926	1.52
Gm11246	1.42	0.292	-3.79965	-2.18637	-0.1	0.954	-2.89198	-2.75593	1.52
Gm12734	-1.06	0.451	-1.09922	-2.15861	-2.58	0.049	-0.0903342	-2.47193	1.52
Gm26511	-1.94	0.129	-0.423913	-2.24925	-3.46	0.00949	0.822552	-2.47193	1.52
Gm9574	2.56	0.0112	-2.43207	0.0127207	1.04	0.438	-1.34016	-0.233655	1.52
Slc4a11	-1.01	0.565	0.61633	-0.705108	-2.53	0.111	2.50184	-0.130106	1.52
Papss2	1.75	0.00837	2.72712	4.78418	0.233	0.777	3.94627	4.15559	1.517
Gm8957	1.16	0.408	-1.72485	-0.597745	-0.356	0.802	-2.63536	-2.99926	1.516
Gm15372	0.205	0.858	-3.00717	-2.95109	-1.31	0.251	-2.14815	-3.52926	1.515
Gm6969	0.584	0.737	-0.342841	0.529483	-0.929	0.576	0.262639	-0.685952	1.513
Got2-ps1	1.21	0.381	-4.19589	-2.81847	-0.303	0.864	-3.01872	-3.52926	1.513
Mir142b	0.383	0.843	-2.08206	-1.79013	-1.13	0.389	0.793288	-0.395643	1.513
Zranb3	2.41	0.000463	2.2259	4.29578	0.897	0.445	1.30097	2.10552	1.513
Gm15470	1.15	0.496	-1.63243	-0.474162	-0.361	0.854	-0.406389	-0.783839	1.511
Gm16082	1.29	0.284	-4.19589	-2.55485	-0.221	0.883	-3.21584	-3.52926	1.511
Fabp5	5.12	1.94e-09	4.90899	9.91826	3.61	4.61e-06	4.87072	8.34052	1.51
Gm14989	2.14	0.0471	-1.90909	0.275363	0.63	0.662	-0.744798	-0.149987	1.51
Suv39h2	-1.64	0.13	1.00455	-0.456654	-3.15	0.0149	1.03646	-1.94359	1.51
Nkrf	1.33	0.222	-0.0985814	1.58443	-0.179	0.895	1.23721	1.1698	1.509
Tapbp	0.998	4.74e-08	8.30995	9.34166	-0.511	0.00593	8.70922	8.17342	1.509
Gm8097	1.43	0.272	-3.79965	-2.15861	-0.0784	0.962	-2.79838	-3.00094	1.5084
Fscn2	-0.932	0.347	-2.58516	-3.74357	-2.44	0.035	-1.07174	-3.52926	1.508
Gm7541	0.796	0.507	-0.387984	0.402743	-0.712	0.623	-0.763916	-1.43948	1.508
Gm12251	2.17	0.0315	-1.61682	0.623082	0.663	0.646	-1.30406	-0.641298	1.507
Gtf3c4	1.06	0.271	1.21233	2.30741	-0.447	0.783	0.724403	0.161193	1.507
Klra1	0.948	0.482	-2.93479	-2.18637	-0.559	0.724	-2.11776	-2.47193	1.507
Klra1	0.948	0.482	-2.93479	-2.18637	-0.559	0.724	-2.11776	-2.47193	1.507
Klra1	0.948	0.482	-2.93479	-2.18637	-0.559	0.724	-2.11776	-2.47193	1.507
Klra1	0.948	0.482	-2.93479	-2.18637	-0.559	0.724	-2.11776	-2.47193	1.507
Klra1	0.948	0.482	-2.93479	-2.18637	-0.559	0.724	-2.11776	-2.47193	1.507
Klra1	0.948	0.482	-2.93479	-2.18637	-0.559	0.724	-2.11776	-2.47193	1.507
Klra1	0.948	0.482	-2.93479	-2.18637	-0.559	0.724	-2.11776	-2.47193	1.507
Klra1	0.948	0.482	-2.93479	-2.18637	-0.559	0.724	-2.11776	-2.47193	1.507
Klra1	0.948	0.482	-2.93479	-2.18637	-0.559	0.724	-2.11776	-2.47193	1.507
Gm13886	-0.374	0.801	-2.6292	-3.34733	-1.88	0.137	-1.60966	-3.52926	1.506
Rem2	0.475	0.75	-3.49405	-2.72171	-1.03	0.451	-2.40214	-3.52926	1.505
Cryba4	0.874	0.529	-0.147603	1.15954	-0.63	0.625	1.92335	1.17235	1.504
Gm13205	1.55	0.235	-0.79974	0.876101	0.0461	0.983	-0.469914	-0.440297	1.5039
Aqp9	1.48	0.00482	2.76689	4.24306	-0.023	0.982	3.12186	2.91708	1.503
Gm4819	2.38	0.00813	-1.89782	0.419626	0.877	0.376	-0.0266778	0.802529	1.503
Gm9575	0.173	0.895	-1.55319	-1.36613	-1.33	0.308	-0.863734	-2.06427	1.503
Gm11814	1.01	0.631	-1.72485	-0.642356	-0.492	0.83	-0.888704	-1.31862	1.502
Unc13d	0.716	0.128	3.04634	3.75533	-0.786	0.127	4.42186	3.73296	1.502
Asic3	0.975	0.469	-4.19589	-2.76685	-0.526	0.733	-3.07326	-3.52926	1.501
Gm10335	0.833	0.577	-1.07918	-0.239395	-0.668	0.671	-0.080209	-0.810297	1.501
Gnas	0.171	0.913	-0.341899	-0.0216389	-1.33	0.424	1.24633	-0.194743	1.501
Rnu3b4	-0.109	0.891	-3.79965	-3.74357	-1.61	0.117	-1.87064	-3.52926	1.501
Htra4	2.54	0.0292	-2.04314	0.251097	1.04	0.519	-1.9123	-0.829995	1.5
Cdyl	0.218	0.849	2.45608	2.55163	-1.28	0.218	3.20779	1.69805	1.498
Itgal	0.248	0.849	6.005	5.9769	-1.25	0.048	8.78528	7.5316	1.498
Gm29375	0.635	0.672	-4.19589	-3.34733	-0.862	0.604	-2.89198	-3.52926	1.497
Gm6291	1.33	0.205	-4.19589	-2.55485	-0.166	0.902	-3.15559	-3.52926	1.496
Gm12632	2.08	0.12	-2.04871	0.168971	0.585	0.758	-1.41592	-0.879114	1.495
Gm13413	1.62	0.167	-1.94519	-0.352806	0.126	0.939	-1.38027	-1.23017	1.494
Hist3h2bb-ps	0.374	0.786	-3.61541	-2.95109	-1.12	0.355	-2.32976	-3.52926	1.494
Gm7488	-0.117	0.927	-1.24335	-1.32415	-1.61	0.227	-0.375791	-1.94361	1.493
Dck	1.16	0.000206	5.1968	6.19345	-0.332	0.258	6.56666	6.30098	1.492
Gm2885	0.806	0.527	-3.61541	-2.55485	-0.686	0.617	-2.75935	-3.52926	1.492
Tomm6os	0.766	0.586	-3.09781	-2.24925	-0.726	0.605	-2.70774	-3.52926	1.492
Ntng2	-1.48	0.265	-1.73649	-3.16309	-2.97	0.0497	1.81552	-1.17096	1.49
Prr33	-1.34	0.311	-1.27111	-2.55485	-2.83	0.0335	0.126252	-2.47193	1.49
Tbc1d10b	0.16	0.849	3.56595	3.72468	-1.33	0.108	3.96323	2.51478	1.49
Csnk2a2	0.665	0.262	2.30828	3.20885	-0.824	0.271	3.0192	2.19208	1.489
Gm26976	1.35	0.292	-3.40341	-1.62974	-0.138	0.92	-3.28822	-3.52926	1.488
Megf9	0.965	0.225	2.19619	3.12728	-0.523	0.412	4.51991	4.02444	1.488
Itpr1	-0.0121	0.977	3.81461	3.81777	-1.5	0.000415	5.97931	4.50697	1.4879
Gm5721	2.47	0.0304	-4.19589	-1.48453	0.983	0.332	-4.47694	-3.52926	1.487
Vmn1r-ps145	0.227	0.857	-3.49405	-3.04174	-1.26	0.322	-2.19397	-3.52926	1.487
Gm24053	0.305	0.821	-3.79965	-3.34733	-1.18	0.314	-2.26951	-3.52926	1.485
Gm5510	1.27	0.303	-1.50696	-0.250667	-0.214	0.892	-1.88454	-2.06348	1.484
Gm5909	1.75	0.16	-2.75055	-1.1399	0.267	0.883	-1.95474	-1.63677	1.483
Gm6767	1.28	0.00473	2.68426	3.85135	-0.203	0.734	3.5861	3.29481	1.483
Kmt2b	-0.567	0.352	3.2984	2.81042	-2.05	0.0211	3.64226	1.50733	1.483
Ddx19b	0.66	0.34	1.90653	2.95432	-0.822	0.256	3.15845	2.49525	1.482
Oas1a	1.71	0.000256	4.18347	6.21409	0.228	0.623	5.72241	6.013	1.482
Naip2	1.1	0.00163	4.89586	5.82878	-0.381	0.327	5.90417	5.4878	1.481
Rps15a-ps3	1.24	0.246	-3.33103	-1.97437	-0.241	0.879	-0.943915	-1.16963	1.481
Setd4	-0.469	0.651	1.4756	1.06902	-1.95	0.0737	2.21786	0.294487	1.481
Gm26977	2.56	0.00917	-3.21917	-0.682558	1.08	0.434	-2.2179	-1.12848	1.48
Gm5388	-0.04	0.97	0.163726	-0.0617411	-1.52	0.218	0.728713	-0.761976	1.48
Pgk1	1.74	0.000812	1.93458	3.82583	0.26	0.625	3.48889	3.7165	1.48
Nkapl	0.0697	0.959	-2.1727	-2.24925	-1.41	0.329	-1.15591	-2.37526	1.4797
Car7	-0.332	0.858	-0.247727	-0.344266	-1.81	0.254	-0.104064	-2.37612	1.478
Gm15975	-0.252	0.882	-0.635267	-0.646907	-1.73	0.254	0.294914	-1.45227	1.478
Ucp3	-0.242	0.896	-2.29406	-2.21644	-1.72	0.343	-0.44915	-2.59348	1.478
Igf2bp1	2.32	0.00774	2.31531	4.05902	0.842	0.364	3.10563	4.0733	1.478
Gm9083	1.04	0.332	-4.19589	-2.95109	-0.437	0.764	-2.67702	-2.99926	1.477
Qrfp	-0.243	0.872	-2.14231	-2.55485	-1.72	0.21	-1.34124	-2.99926	1.477
Gm8927	1.95	0.016	-0.587741	1.24049	0.474	0.679	-0.286029	0.148671	1.476
Nrxn3	1.59	0.143	-3.40341	-1.74499	0.114	0.923	-3.68446	-3.52926	1.476
Dnah9	1.59	0.141	-4.19589	-2.23798	0.115	0.935	-3.10398	-2.99926	1.475
Doc2g	0.716	0.632	-2.87454	-1.94366	-0.759	0.598	-2.28078	-2.99926	1.475
Slc8a1	-0.616	0.574	2.71757	1.96851	-2.09	0.137	3.03703	0.683679	1.474
Dph2	1.17	0.31	0.349952	1.94684	-0.303	0.834	1.45699	1.12714	1.473
Rps8-ps1	1.18	0.0561	1.31187	2.5087	-0.293	0.748	1.8206	1.46417	1.473
9130019O22Rik	0.262	0.869	0.110812	0.573202	-1.21	0.474	0.268204	-0.923952	1.472
Ldha	1.98	3.16e-09	7.41701	9.4401	0.508	0.0198	8.35536	8.85031	1.472
Rps19-ps4	1.26	0.387	-1.60733	-0.358694	-0.212	0.907	-0.695818	-0.963952	1.472
Gm17036	1.46	0.262	-3.33103	-1.76237	-0.0108	0.995	-2.91973	-3.00094	1.4708
Chil3	2.86	0.00129	7.18241	9.87986	1.39	0.00412	9.75907	11.3473	1.47
Gm13472	0.91	0.559	-3.00717	-1.90199	-0.56	0.767	-1.18138	-1.69795	1.47
Gm5652	1.7	0.141	-1.4292	0.19403	0.23	0.891	-1.19887	-1.01277	1.47
Slc11a1	0.26	0.2	8.06217	8.31798	-1.21	0.000126	8.82663	7.58854	1.47
Trappc10	0.49	0.542	2.50635	3.4487	-0.98	0.236	3.8536	2.76557	1.47
Gm28727	-1.08	0.195	-2.42669	-3.74357	-2.55	0.0121	-0.926619	-3.52926	1.47
Il12b	-0.251	0.785	4.50969	4.04149	-1.72	0.317	2.20408	0.309207	1.469
Gm28941	-0.133	0.891	-3.79965	-3.74357	-1.6	0.172	-1.87011	-3.52926	1.467
Uchl4	-0.513	0.798	0.220256	-0.289754	-1.98	0.227	0.866394	-1.07295	1.467
Wfikkn1	-0.533	0.614	-2.56894	-3.34733	-2	0.0689	-1.4649	-3.52926	1.467
Thoc3	0.465	0.185	4.05362	4.35754	-1	0.0721	4.00051	3.02164	1.465
Btrc	-0.0653	0.911	3.87984	3.82983	-1.53	0.171	3.45592	1.63166	1.4647
Eme2	0.254	0.865	0.41679	0.627074	-1.21	0.456	0.426153	-0.810297	1.464
Gm6170	1.06	0.154	1.0576	1.88258	-0.404	0.67	1.87356	1.41429	1.464
Rnf149	1.26	0.00106	5.15188	6.48328	-0.204	0.589	6.89831	6.74148	1.464
Gm8185	1.73	0.132	-1.156	0.683651	0.267	0.831	1.03497	1.31986	1.463
Ptrh1	2.22	0.148	-1.18608	1.22735	0.757	0.743	-1.96075	-1.21427	1.463
Nudt18	0.303	0.533	3.0045	3.37566	-1.16	0.0975	2.91363	1.73402	1.463
1700112E06Rik	2.12	7.43e-06	2.6493	4.77027	0.659	0.135	3.57263	4.15178	1.461
Galnt6	2.32	0.00012	3.78845	5.79615	0.86	0.327	3.05276	3.96128	1.46
Gm11713	-1.53	0.359	0.121679	-1.1149	-2.99	0.0708	0.404616	-2.29493	1.46
Gm20513	-1.37	0.135	1.64365	0.318319	-2.83	0.0202	0.133709	-2.37526	1.46
Mir5099	1.9	0.145	-2.40592	-0.710852	0.44	0.807	-1.30113	-0.8526	1.46
Ccdc148	0.846	0.526	-3.27078	-2.29824	-0.613	0.653	-2.89198	-3.52926	1.459
Gm9816	0.927	0.309	0.314409	1.29461	-0.532	0.667	0.402633	-0.115207	1.459
Abhd3	0.288	0.849	0.814941	1.18031	-1.17	0.43	-1.53728	-2.47193	1.458
Tmem229b	0.138	0.86	2.63276	3.20152	-1.32	0.172	3.12661	1.73981	1.458
Zfp296	0.537	0.731	-0.3534	0.434634	-0.921	0.424	1.76903	0.83487	1.458
Spred2	-0.703	0.324	3.02556	2.21568	-2.16	0.056	2.66641	0.449678	1.457
Dhrs11	0.781	0.447	1.14864	1.97178	-0.674	0.507	2.59709	1.90768	1.455
Gm6652	-0.356	0.849	-1.10206	-1.46061	-1.81	0.223	-0.903015	-2.59259	1.454
Slc35c1	0.663	0.141	3.6162	4.16007	-0.791	0.13	4.67673	3.98609	1.454
Gm15785	1.65	0.212	-3.79965	-1.92923	0.197	0.889	-3.7751	-3.52926	1.453
H2-T22	1.66	1.67e-06	4.7084	6.37758	0.207	0.508	5.75283	5.90065	1.453
H2-T22	1.66	1.67e-06	4.7084	6.37758	0.207	0.508	5.75283	5.90065	1.453
H2-T22	1.66	1.67e-06	4.7084	6.37758	0.207	0.508	5.75283	5.90065	1.453
H2-T22	1.66	1.67e-06	4.7084	6.37758	0.207	0.508	5.75283	5.90065	1.453
Gm17828	1.3	0.332	-3.79965	-2.29824	-0.152	0.934	-2.42336	-2.47094	1.452
Gm5759	0.132	0.905	-3.79965	-3.04174	-1.32	0.329	-2.15501	-3.52926	1.452
Snora62	0.221	0.858	-4.19589	-3.74357	-1.23	0.378	-2.28078	-3.52926	1.451
Cd5l	-0.24	0.85	2.47021	1.89445	-1.69	0.271	2.1595	0.357013	1.45
Dner	-1.94	0.135	-0.9902	-3.04174	-3.39	0.0173	0.58401	-2.59259	1.45
Gm19684	0.41	0.849	-1.16317	-0.785649	-1.04	0.53	0.109108	-1.00781	1.45
Olfml2b	-0.3	0.859	0.423576	0.353534	-1.75	0.29	-0.448692	-2.22696	1.45
Polr1a	0.584	0.198	2.94587	3.54599	-0.866	0.105	4.02666	3.20884	1.45
Sgk1	1.54	3.24e-06	9.08892	10.3698	0.0927	0.828	9.4443	9.38994	1.4473
1700030K09Rik	0.426	0.842	0.40572	1.39812	-1.02	0.599	0.877509	-0.157631	1.446
2310022A10Rik	0.632	0.108	4.76642	5.481	-0.814	0.0306	6.76086	5.994	1.446
Amhr2	0.74	0.556	-3.40341	-2.46125	-0.706	0.586	-2.70774	-3.52926	1.446
Ptk6	2.19	0.143	-3.49405	-1.20016	0.744	0.696	-2.98262	-2.22696	1.446
Gm12933	1.44	0.249	-2.82293	-1.51461	-0.00572	0.997	-1.89449	-1.81862	1.44572
Sh2d1a	0.931	0.596	-2.14231	-1.36317	-0.514	0.788	-0.422994	-0.959284	1.445
Usp30	0.194	0.867	1.77319	2.01808	-1.25	0.413	1.20157	-0.136963	1.444
Gm4877	1.85	0.095	-3.27078	-1.39389	0.407	0.805	-2.0059	-1.53614	1.443
Kif13b	0.549	0.48	2.31916	3.0244	-0.894	0.4	2.42313	1.38885	1.443
Gm13092	1.13	0.303	-1.01846	0.218501	-0.313	0.814	0.0892231	-0.165639	1.443
Parp10	0.759	0.145	2.82368	3.85563	-0.683	0.285	3.83843	3.06844	1.442
C78197	-0.109	0.903	-3.79965	-3.74357	-1.55	0.209	-1.92064	-3.52926	1.441
A930011G23Rik	-0.6	0.82	-1.32937	-1.9486	-2.04	0.269	0.139134	-1.81862	1.44
Gm3810	2.35	0.0718	-3.79965	-1.23625	0.91	0.504	-3.68446	-3.00094	1.44
Rapsn	3.49	0.000761	-0.536128	3.22869	2.05	0.223	-2.0059	-0.0884877	1.44
Szt2	-1.31	0.222	2.11461	0.95554	-2.75	0.0765	1.95674	-0.735952	1.44
Fbxo45	0.208	0.882	1.68435	2.09816	-1.23	0.437	2.26681	0.793477	1.438
Rrp12	0.533	0.406	2.69948	3.24813	-0.905	0.236	3.17642	2.46226	1.438
Slc38a1	0.562	0.0354	5.41315	5.80321	-0.875	0.00617	6.62325	5.72233	1.437
Wnt6	0.951	0.664	-1.76095	-0.837262	-0.486	0.827	-1.23213	-2.06515	1.437
Palm	1.01	0.228	1.41096	2.57937	-0.426	0.548	3.65461	3.29679	1.436
E330020D12Rik	0.155	0.9	0.633315	1.10996	-1.28	0.413	1.08892	-0.328975	1.435
Rps13	0.947	0.439	0.559967	2.01896	-0.488	0.664	2.62442	2.12101	1.435
Gm10184	0.927	0.536	-2.82293	-1.61762	-0.507	0.757	0.271684	-0.302459	1.434
Rpl15-ps1	1.97	0.0317	-3.40341	-1.36613	0.536	0.589	-3.50022	-2.99926	1.434
Tomm40l	0.304	0.82	1.72363	2.06106	-1.13	0.406	1.58065	0.297224	1.434
Tmem38b	1.47	0.00067	4.66483	5.87213	0.0361	0.927	6.7907	6.81803	1.4339
Rps15a-ps8	2.32	0.00415	-0.748891	1.64838	0.887	0.217	1.6321	2.53778	1.433
Gm13015	-0.259	0.85	-2.61093	-2.6455	-1.69	0.162	-1.7705	-3.52926	1.431
Gm15395	0.221	0.85	-4.19589	-3.74357	-1.21	0.348	-2.29073	-3.52926	1.431
Gm20324	-0.519	0.719	-3.17403	-3.74357	-1.95	0.227	-0.549365	-2.37526	1.431
Hmgb1-ps5	1.19	0.0885	1.21827	2.15597	-0.241	0.774	2.44054	2.16704	1.431
Adamts5	-1.04	0.584	-1.05803	-1.80319	-2.47	0.116	-1.02177	-3.52926	1.43
Gm11191	0.97	0.424	-0.0896911	0.642796	-0.46	0.76	0.231925	-0.339073	1.43
Mfsd4b3	2.73	0.0233	-1.99973	0.473374	1.3	0.425	-2.70774	-1.39198	1.43
Proz	-1.54	0.246	-0.169114	-1.72039	-2.97	0.026	0.237261	-2.47193	1.43
Gm17800	1.34	0.42	-3.49405	-1.45677	-0.0898	0.962	-2.91973	-2.99926	1.4298
Mir5125	-0.571	0.71	-2.29406	-3.16309	-2	0.173	-0.959304	-2.75593	1.429
Haus8	1.55	3.93e-06	4.49198	6.01173	0.122	0.727	5.25925	5.37119	1.428
Abhd1	0.417	0.824	-3.17403	-2.76685	-1.01	0.541	-1.21725	-2.59348	1.427
Runx2	0.357	0.779	3.36828	3.2744	-1.07	0.179	5.43038	4.3092	1.427
Zfp759	1.87	0.289	-2.5611	-0.663445	0.443	0.854	-2.26635	-1.69794	1.427
Gm15187	1.52	0.162	-4.19589	-2.37061	0.0932	0.948	-3.10398	-2.99926	1.4268
Gm5555	1.09	0.525	-1.94519	-0.985736	-0.335	0.869	-0.926619	-1.24662	1.425
Wbscr17	0.957	0.478	-1.50989	-0.570694	-0.468	0.741	-2.05751	-2.47094	1.425
Gm6712	0.478	0.823	-1.93411	-1.54742	-0.947	0.572	-0.46669	-1.31862	1.425
Rpl26-ps4	1.61	0.101	-0.572226	1.28034	0.186	0.867	1.48586	1.5879	1.424
Ube2j2	0.625	0.0758	3.21764	3.75473	-0.799	0.0754	4.11696	3.31286	1.424
Rpl17-ps10	1.62	0.0618	0.381211	1.91897	0.197	0.839	2.1695	2.19897	1.423
Gm10277	-0.897	0.629	-0.148287	-0.758772	-2.32	0.0981	2.91112	0.570861	1.423
Mylk4	1.63	0.151	-4.19589	-2.17688	0.207	0.876	-3.68446	-3.52926	1.423
Ak4	1.31	0.409	-2.56894	-1.42049	-0.111	0.95	-2.70774	-2.75593	1.421
Gm11707	-1.14	0.518	-0.769026	-1.66877	-2.56	0.115	0.436209	-2.02059	1.42
Rec114	-1.13	0.479	-2.00968	-2.95109	-2.55	0.101	-0.943915	-3.52926	1.42
Efcab9	0.806	0.585	-3.40341	-2.42222	-0.613	0.743	-0.576518	-1.20797	1.419
Gm6736	0.982	0.369	-3.79965	-2.46125	-0.437	0.718	-3.10398	-3.52926	1.419
Sh2d4b	0.453	0.85	-1.77383	-1.27253	-0.966	0.65	-0.76076	-2.11328	1.419
Txn-ps1	1.93	0.011	0.97884	2.59573	0.514	0.668	0.754659	1.17499	1.416
Gm16556	0.375	0.849	-1.25623	-0.895093	-1.04	0.324	1.93137	0.864407	1.415
Rabl3	1.42	0.00518	2.61437	4.07021	0.00697	0.994	3.17418	3.03381	1.41303
Eif2ak2	0.458	0.0803	5.19499	5.59284	-0.955	0.00597	6.05332	5.05088	1.413
Gm26586	-0.937	0.605	-0.334922	-1.15118	-2.35	0.16	1.20957	-1.12848	1.413
A830010M20Rik	0.529	0.659	0.372223	1.34268	-0.882	0.543	-1.18138	-1.98195	1.411
A830010M20Rik	0.529	0.659	0.372223	1.34268	-0.882	0.543	-1.18138	-1.98195	1.411
A830010M20Rik	0.529	0.659	0.372223	1.34268	-0.882	0.543	-1.18138	-1.98195	1.411
A830010M20Rik	0.529	0.659	0.372223	1.34268	-0.882	0.543	-1.18138	-1.98195	1.411
Hsd17b7	0.847	0.0825	3.19717	3.92042	-0.564	0.367	3.77796	3.33775	1.411
Mefv	-0.17	0.849	3.94566	3.91796	-1.58	0.000763	7.13798	5.53356	1.41
Sgip1	-1.24	0.257	1.47633	0.205619	-2.65	0.057	0.448841	-2.06426	1.41
Sox8	1.98	0.00656	-0.11407	1.75319	0.57	0.531	0.597011	1.18664	1.41
Tmcc3	-0.551	0.45	6.84059	6.1934	-1.96	0.0245	7.81241	5.63741	1.409
Ubac1	0.817	0.314	2.20474	3.01302	-0.591	0.628	2.36085	1.54512	1.408
Gm15920	1.11	0.443	0.17879	1.57954	-0.297	0.882	0.474014	0.0255378	1.407
Lgals9	1.08	2.14e-05	7.10282	8.25454	-0.327	0.227	7.86426	7.55067	1.407
Vwa1	-0.423	0.791	-1.87281	-2.37061	-1.83	0.116	-1.65864	-3.52926	1.407
Napsa	0.629	0.063	6.36197	6.91731	-0.777	0.00357	9.00177	8.27437	1.406
Pex10	-0.0549	0.959	1.41588	1.71706	-1.46	0.322	1.43494	-0.111287	1.4051
H2-T24	0.648	0.066	4.42963	5.10227	-0.757	0.0402	6.09719	5.34722	1.405
Nyx	1.53	0.215	-3.79965	-2.23798	0.125	0.929	-3.50022	-3.52926	1.405
C1qtnf6	1.27	0.244	-1.07956	0.371303	-0.134	0.899	1.58463	1.50174	1.404
Emilin2	0.576	0.0334	5.63628	6.23232	-0.828	0.00105	7.95022	7.19079	1.404
Klhl41	0.501	0.849	-1.35968	-0.754935	-0.903	0.517	2.22577	1.21387	1.404
Limk1	-0.276	0.743	2.38487	2.23004	-1.68	0.0564	3.02916	1.20499	1.404
Rpl21-ps12	0.557	0.74	-2.33309	-1.70487	-0.847	0.549	-1.91525	-2.59259	1.404
Gm7847	0.775	0.485	-3.61541	-2.58261	-0.628	0.602	-2.79838	-3.52926	1.403
Hic2	-0.167	0.891	1.91351	1.83167	-1.57	0.236	2.93009	1.09782	1.403
Nsdhl	0.532	0.0886	4.34653	4.82058	-0.87	0.0896	4.37557	3.41468	1.402
Gm28940	1.43	0.427	-3.61541	-2.32547	0.0283	0.991	-2.91973	-2.47193	1.4017
Rpsa-ps9	1.01	0.488	-1.74365	-0.764885	-0.391	0.814	-0.604328	-1.06145	1.401
Gm13535	-0.489	0.593	-3.21917	-3.74357	-1.89	0.103	-0.693644	-2.37526	1.401
4930598A11Rik	0.916	0.471	-4.19589	-3.04174	-0.484	0.755	-2.98262	-3.52926	1.4
Gm2546	2.89	0.00705	-1.33399	1.51004	1.49	0.245	-0.504142	1.07677	1.4
Ears2	1.31	0.442	-0.159325	1.16601	-0.0899	0.971	0.0550607	-0.2576	1.3999
Ola1	1.68	1.83e-07	5.46564	7.08	0.282	0.28	6.24875	6.48867	1.398
Runx3	0.439	0.0991	5.45898	5.85224	-0.959	0.000535	7.41662	6.48338	1.398
9030407P20Rik	0.796	0.715	-2.38155	-1.94366	-0.599	0.778	-1.98513	-2.37526	1.395
Aarsd1	-0.146	0.907	-1.48004	-1.5964	-1.54	0.227	-0.748635	-2.22761	1.394
Hipk2	-0.286	0.644	4.64789	4.38237	-1.68	0.0882	4.27396	2.33275	1.394
Rps11-ps1	-0.246	0.849	1.0302	0.893584	-1.64	0.13	2.06795	0.40603	1.394
Car9	1.62	0.0125	1.63001	3.62192	0.227	0.848	1.47164	1.6808	1.393
Slc25a1	-0.0073	0.994	3.31613	3.43228	-1.4	0.347	2.8976	1.0972	1.3927
Stk11ip	0.00267	0.998	3.63479	3.83873	-1.39	0.123	3.81685	2.3475	1.39267
Ripk3	0.8	0.0072	4.89234	5.67068	-0.592	0.113	5.77982	5.18008	1.392
Gm15872	0.221	0.856	-4.19589	-3.74357	-1.17	0.393	-2.35699	-3.52926	1.391
Vmn1r4	1.42	0.419	-3.79965	-2.58261	0.029	0.989	-3.61208	-3.52926	1.391
Gm17538	0.99	0.538	-4.19589	-3.04174	-0.4	0.829	-3.41496	-3.52926	1.39
Gm8034	2.61	0.0147	-2.30533	0.326975	1.22	0.333	-0.667161	0.721303	1.39
1700065D16Rik	0.727	0.628	-3.49405	-2.76685	-0.662	0.671	-2.91973	-3.52926	1.389
Cdc42ep3	1.67	0.00423	3.71948	5.2778	0.281	0.575	5.83521	6.18833	1.389
Gm12250	1.65	3.34e-05	3.09554	4.7248	0.261	0.501	4.20702	4.47473	1.389
Scrn2	0.138	0.892	0.79928	0.912912	-1.25	0.343	-0.684546	-1.81862	1.388
Gm12194	0.527	0.801	-2.70157	-2.28535	-0.86	0.598	-2.57511	-3.52926	1.387
Gm15487	1.46	0.00942	1.38292	2.9568	0.0738	0.936	1.60553	1.6517	1.3862
Gm3839	1.57	0.122	-4.19589	-2.37061	0.184	0.88	-3.68446	-3.52926	1.386
Gm5389	1.52	0.253	-3.21917	-1.35159	0.134	0.943	-2.02712	-1.82014	1.386
Mfsd7c	-0.414	0.707	0.682155	0.368321	-1.8	0.0836	-1.30734	-2.99926	1.386
Pycard	2.12	3.24e-07	5.93841	8.13046	0.734	0.0192	7.12291	7.83165	1.386
Csl	0.115	0.92	-2.10982	-1.92923	-1.27	0.263	-1.7939	-2.99926	1.385
Gm12226	0.517	0.743	-0.526642	0.00144877	-0.868	0.553	-0.21665	-1.10931	1.385
Gm16287	1.49	0.166	-0.523079	1.21343	0.105	0.932	1.21984	1.39356	1.385
Gm8488	1.51	0.179	-4.19589	-2.37061	0.125	0.926	-3.50022	-3.52926	1.385
S100a6	1.55	4.62e-07	8.09236	9.53269	0.165	0.358	9.89623	10.1307	1.385
Carnmt1	1.88	0.0773	-2.70157	-0.988156	0.497	0.689	-3.28822	-2.47193	1.383
Garem	-0.187	0.889	-3.21917	-3.16309	-1.57	0.267	-1.89449	-3.52926	1.383
Gm11944	-0.017	0.989	-3.40341	-2.81847	-1.4	0.363	-1.10201	-2.29493	1.383
Gm5350	0.461	0.76	-3.40341	-2.87872	-0.922	0.539	-1.73101	-2.75528	1.383
A330009N23Rik	-0.788	0.695	-0.561148	-1.22138	-2.17	0.204	-0.345601	-2.29493	1.382
Gm8615	0.929	0.421	-1.28347	-0.347422	-0.453	0.734	-1.34016	-1.76661	1.382
Zfp830	0.547	0.224	3.43727	4.27025	-0.835	0.0852	4.94025	4.10283	1.382
Fam117a	0.629	0.565	0.578059	1.30508	-0.752	0.357	2.90184	2.02101	1.381
Gm8163	0.201	0.882	-3.49405	-3.04174	-1.18	0.407	-1.54613	-3.00094	1.381
Trmt5	0.855	0.406	1.68449	2.6322	-0.526	0.726	1.80215	1.00888	1.381
Gm26813	-1.05	0.532	-1.19335	-2.00213	-2.43	0.0905	-0.186496	-2.75528	1.38
Gm4034	2	0.0967	-0.76935	1.028	0.62	0.705	-0.365884	0.169358	1.38
Npm3-ps1	0.1	0.931	-3.00717	-2.81847	-1.28	0.362	-1.77651	-2.99926	1.38
Spin2c	0.823	0.57	-3.79965	-2.87872	-0.555	0.732	-2.91024	-3.52926	1.378
Chd7	1.01	0.000261	6.00023	6.97967	-0.367	0.23	6.92192	6.50065	1.377
Cmip	0.547	0.00798	6.19518	6.76291	-0.83	0.00148	7.35056	6.5092	1.377
Gm14806	0.915	0.457	-4.19589	-2.95109	-0.462	0.745	-3.28822	-3.52926	1.377
Gm5353	1.53	0.475	-3.17403	-0.722124	0.153	0.958	-1.26886	-1.1366	1.377
Rpl38-ps2	1.66	0.0428	1.0151	2.57113	0.283	0.789	2.02239	2.12787	1.377
Sfxn5	0.53	0.184	4.27756	4.8683	-0.847	0.0903	5.12151	4.28748	1.377
Tfip11	0.388	0.437	3.67391	4.20855	-0.989	0.0723	4.74774	3.7412	1.377
Gm15413	2.36	0.0194	-4.19589	-1.57813	0.983	0.273	-4.47694	-3.52926	1.377
Gm13657	0.306	0.823	1.08889	1.25059	-1.07	0.454	-0.173167	-1.19094	1.376
Oas1g	2.25	0.00437	1.31549	4.0844	0.876	0.343	2.0741	3.0273	1.374
Whsc1	0.699	0.139	3.62544	4.31376	-0.674	0.374	3.59331	2.73165	1.373
Gm12017	1.41	0.235	-1.69414	-0.283897	0.0375	0.984	-1.0179	-0.99278	1.3725
Gm128	0.901	0.634	-1.72485	-0.754935	-0.471	0.817	-0.907817	-1.35911	1.372
Gm20379	0.612	0.594	-3.49405	-2.6455	-0.76	0.542	-2.28078	-2.99926	1.372
Gm3200	1.19	0.258	-0.186447	1.05447	-0.181	0.899	0.56276	0.259537	1.371
Rnf166	0.151	0.849	3.92132	4.20337	-1.22	0.0489	5.07937	3.90807	1.371
Prlr	-0.0795	0.941	-3.21917	-3.34733	-1.45	0.28	-2.0247	-3.52926	1.3705
Atp5g1	1.31	0.0118	2.49052	3.80334	-0.0596	0.95	2.45	2.30853	1.3696
Ccdc94	0.349	0.758	2.12222	3.0466	-1.02	0.327	3.06704	2.06818	1.369
Asb18	1.88	0.24	-4.19589	-2.46125	0.511	0.76	-4.0807	-3.52926	1.369
Sp110	0.734	0.0888	4.26254	5.1871	-0.634	0.132	6.13782	5.5618	1.368
3100002H09Rik	0.389	0.755	-3.79965	-3.34733	-0.978	0.426	-2.52349	-3.52926	1.367
Gm7363	1.11	0.358	0.313396	1.06013	-0.257	0.855	1.4553	1.00448	1.367
Rnf43	1.05	0.505	-2.63869	-1.43338	-0.317	0.867	-2.05751	-2.16596	1.367
Tbc1d1	-0.0434	0.931	4.26315	4.45249	-1.41	0.0228	5.42643	3.97726	1.3666
Diaph1	0.568	0.0246	6.35008	6.89585	-0.798	0.00961	7.43273	6.68057	1.366
D630044L22Rik	1.35	0.435	-3.40341	-1.88077	-0.0157	0.995	-2.12725	-2.22696	1.3657
S100a11	1.44	0.000177	6.6928	8.10352	0.0746	0.852	8.0601	8.24061	1.3654
Aldoc	1.36	0.00514	2.66559	3.84406	-0.00509	0.996	1.06639	1.00238	1.36509
Adgrb1	1.54	0.282	-3.79965	-1.9486	0.175	0.905	-3.89646	-3.52926	1.365
Rpa2	-0.425	0.466	3.98482	3.41567	-1.79	0.0243	4.28598	2.38278	1.365
Nploc4	0.334	0.595	3.60824	4.05411	-1.03	0.18	4.09913	3.06816	1.364
Asb14	-0.976	0.262	-2.53855	-3.74357	-2.34	0.0259	-1.08462	-3.52926	1.364
Fth-ps2	1.5	0.0363	0.391258	1.95726	0.136	0.902	0.705803	0.833357	1.364
Gm14335	1.21	0.325	-3.065	-1.85301	-0.154	0.929	-0.926619	-1.07296	1.364
Ggct	1.01	0.0454	2.67322	3.5707	-0.353	0.453	4.61902	4.27189	1.363
Abcc4	0.697	0.379	2.0962	3.07582	-0.665	0.285	4.25305	3.65432	1.362
Muc13	0.901	0.581	-3.09781	-2.6455	-0.46	0.789	-3.10398	-3.52926	1.361
Ubr7	0.741	0.0698	3.38231	4.4186	-0.62	0.25	4.17328	3.53134	1.361
Cpne9	-1.07	0.409	-1.91293	-2.95109	-2.43	0.0753	-0.204238	-2.47193	1.36
Gm13501	1.05	0.384	-3.61541	-2.46125	-0.31	0.815	-3.28822	-3.52926	1.36
Gm17690	-1.76	0.197	-0.654528	-2.23798	-3.12	0.0185	-0.366556	-3.52926	1.36
Prtg	1.81	0.0786	-3.09781	-1.01591	0.45	0.767	-1.3444	-0.886964	1.36
Gm26899	0.0698	0.95	-1.95807	-1.97437	-1.29	0.273	-0.615548	-1.94262	1.3598
Gm7713	1.42	0.28	-2.61093	-0.803915	0.0602	0.976	-1.19265	-1.16963	1.3598
Fxyd5	1.23	9.98e-09	9.32012	10.4681	-0.129	0.271	10.8502	10.741	1.359
Usf2	0.611	0.164	3.59474	4.31038	-0.748	0.265	3.62451	2.86766	1.359
Popdc2	-0.952	0.57	-0.404735	-1.04926	-2.31	0.143	0.812407	-1.49141	1.358
Gm15129	2.3	0.0497	-3.79965	-1.29375	0.942	0.559	-2.79838	-1.69696	1.358
Gm13525	2.25	0.0443	-0.876389	1.34504	0.893	0.45	0.829926	1.63713	1.357
Pigt	0.487	0.169	3.80175	4.38185	-0.87	0.0508	4.68733	3.81733	1.357
Tbc1d9	0.969	0.0375	3.87132	5.00244	-0.388	0.659	3.61181	3.03815	1.357
Gm20594	1.44	0.167	-3.40341	-1.94366	0.0842	0.951	-2.89198	-2.75593	1.3558
9330161L09Rik	0.335	0.865	-2.34567	-2.61268	-1.02	0.576	-2.42336	-3.52926	1.355
Gm16116	0.56	0.69	-2.70157	-2.24925	-0.795	0.547	-2.09654	-2.75593	1.355
Tpm3-rs7	0.345	0.556	2.81062	3.1854	-1.01	0.138	3.40135	2.38055	1.355
Lrpap1	1.33	3.91e-07	7.58602	8.87826	-0.0244	0.937	7.87506	7.77497	1.3544
Dpep2	1.4	6.96e-07	6.97009	8.27171	0.0457	0.89	7.32065	7.3207	1.3543
1700109G14Rik	0.764	0.496	-4.19589	-3.04174	-0.59	0.656	-2.98262	-3.52926	1.354
Cdca7	1.22	0.319	0.0978851	1.40684	-0.134	0.942	-0.310296	-0.382796	1.354
Mgat5	1.11	0.000545	4.68448	5.91052	-0.243	0.623	4.78634	4.42503	1.353
Rps8-ps4	-0.197	0.898	-1.76519	-1.97437	-1.55	0.3	-1.19265	-2.59259	1.353
Ap5s1	1.08	0.00362	3.53918	4.683	-0.272	0.619	3.9316	3.62944	1.352
Gm11440	-0.538	0.749	-1.71358	-2.15861	-1.89	0.173	-0.469914	-2.16596	1.352
Gm28556	0.221	0.853	-4.19589	-3.74357	-1.13	0.397	-2.40214	-3.52926	1.351
Gm5150	1.51	0.0038	3.28002	4.7311	0.159	0.652	6.46458	6.64677	1.351
Sort1	1.03	0.0164	3.66366	4.53942	-0.321	0.48	5.17393	4.85374	1.351
Cep41	0.28	0.845	1.81194	2.28482	-1.07	0.531	0.525207	-0.630142	1.35
Acp5	2.82	2.08e-09	6.21402	8.98733	1.47	0.00259	5.21536	6.52843	1.35
Gga2	0.615	0.269	3.99028	4.67228	-0.734	0.628	1.95141	0.904526	1.349
Vegfa	1.48	0.000726	4.4327	5.55789	0.131	0.796	5.40556	5.53443	1.349
Ldlrad3	0.552	0.488	3.77207	4.12375	-0.796	0.0769	7.10617	6.29146	1.348
Sumo2	0.308	0.766	1.2495	1.83919	-1.04	0.304	1.56998	0.457013	1.348
Taf2	0.158	0.839	3.64874	3.83278	-1.19	0.0624	4.44828	3.36393	1.348
Gm11922	0.946	0.476	-3.40341	-2.37061	-0.401	0.795	-2.49278	-3.00094	1.347
Gpsm3	0.588	0.041	5.23442	5.81852	-0.759	0.0486	5.92874	5.16954	1.347
Ptma-ps1	0.136	0.929	-3.40341	-2.48248	-1.21	0.551	-1.31401	-2.29493	1.346
Spryd4	0.853	0.153	1.88447	2.82075	-0.493	0.511	2.76638	2.20986	1.346
Ptpn6	0.61	0.00322	7.34282	7.89438	-0.735	0.00442	8.2991	7.59051	1.345
[truncated: 23,285 more rows]

## Sheet: Figure 2
Figure 2b
WT UV-SeV	WT SeV dpi12	KO UV	Wfdc21KO SeV dpi 12
0.1	11.4012	0.1	5.43417
0.1	15.1309	0.1	3.43662
0.1	15.7734	0.1	5.09424
0.1	13.866	0.1	4.38722
	15.0522		4.83721
	10.0146		4.91877
	11.875		5.43888
	16.4362		4.74326
	15.9982		5.63616
	10.6988		5.14891
	9.83871		5.0233
	13.3858		4.40491
	14.8616		4.11429
	17.2782		2.89362
	13.5235		4.35767
	13.6756		4.65795
Figure 2d
	WT					Wfdc21KO
UV-SeV	316.437	303.883	61.5735	133.333	180.648	42.2701	109.312	72.973	120	123.382
SeV dpi 12	30752.4	32153.3	29922.5	39322.9	30814.8	10931.8	12361.9	11862.5	10468.6	10030.1
SeV dpi 21	77612.1	71071.5	75668.6	68942.7	73741	13288.8	12572.5	11535.3	11665.8	10620
Figure 2f
	WT					Wfdc21KO
UV-SeV	0.0400365	0.0268126	0.049173	0.0975149		0.0287791	0.0179782	0.0175637	0.01486	0.0838454
Sev dpi5	0.124714	0.102011	0.0898898	0.100098	0.123335	0.0846311	0.106756	0.127058	0.0801799
SeV dpi12	2.41237	5.18621	4.99844	3.8908	5.21782	1.58243	1.65166	1.06303	1.64347	1.1515
SeV dpi21	8.83973	6.86479	8.08657	7.17052	8.60374	3.35052	1.89565	2.25882	2.00132	0.973073
SeV dpi249	8.9547	10.8633	9.71129	11.6329	8.00891	2.49924	1.75593	1.05765	1.8795	1.70728
Figure 2h Sftpc+
	WT					Wfdc21-/-
UV-SeV	8.9313	10.8207	10.7018	8.96109		10.0276	9.29645	7.2042	10.2005
SeV dpi49	32.9652	30.748	32.3487	23.1777	31.3573	31.0846	30.5922	31.5606	30.054	29.3783
Figure 2h Sftpc+IL33+
	WT					Wfdc21-/-
UV-SeV	4.71118	4.83488	6.1709	5.3827		5.87041	5.0931	4.0986	6.91729
SeV dpi49	19.0835	21.1144	20.3511	15.3425	21.438	21.8051	19.7499	21.571	19.8205	17.7502

## Sheet: Figure 3
Figure 3b PAS+						Figure 3f IL13						Figure 3g Muc5ac
WT UV-SeV dpi 49	WT SeV dpi 49	Wfdc21-/- UV-SeV dpi 49	Wfdc21-/- SeV dpi 49			WT UV-SeV	WT SeV dpi49	Wfdc21KO UV-SeV	Wfdc21KO SeV dpi49			WT UV-SeV	WT SeV dpi49	Wfdc21KO UV-SeV	Wfdc21KO SeV dpi49
0	0.894982	0	0.0367209			0.140977	9.99877	0.771733	2.53915			1.00118	104.728	1.15265	4.59585
0	0.951244	0	0.0872156			0.292492	25.6912	1.01382	10.5824			1.30997	123.953	1.84314	20.8104
0	1.04023	0	0.141177			1.02455	12.3867	1.2923	3.60159			1.95003	71.2535	1.59657	2.99806
0	1.37645	0	0.0371566			0.690595	12.1568	1.86875	5.96227			1.62059	12.3522	1.81592	19.3968
0	0.943184	0	0.194267			0.249279	24.82	1.00178	10.8829			1.0658	74.8441	1.48165	22.6507
							11.7443		5.06755				37.8784		6.61897
Figure 3b Hematoxylin+							45.8571		10.4884				125.336		27.6205
WT UV-SeV dpi 49	WT SeV dpi 49	Wfdc21-/- UV-SeV dpi 49	Wfdc21-/- SeV dpi 49				19.951		11.3652				59.9021		13.5187
1.8758	20.769	1.16908	5.17562				5.29753		4.65581				15.6176		3.69188
1.17828	22.3689	1.0949	10.5674
1.11841	21.9612	1.53468	7.95342			Figure 3f Arg1						Figure 3g Clca1
1.14633	24.2423	1.05384	5.4312			WT UV-SeV	WT SeV dpi49	Wfdc21KO UV-SeV	Wfdc21KO SeV dpi49			WT UV-SeV	WT SeV dpi49	Wfdc21KO UV-SeV	Wfdc21KO SeV dpi49
0.985484	27.3511	1.28851	4.02543			1.00007	21.9007	1.74086	0.885892			0.167917	352.204	1.36905	37.2375
						0.976094	76.98	2.52347	4.42046			0.0869698	196.234	1.94522	126.638
Figure 3c Krt5						1.28749	25.1826	2.01245	0.951999			3.80307	278.228	2.87	126.91
WT UV-SeV	WT SeV dpi49	Wfdc21KO UV-SeV	Wfdc21KO SeV dpi49			1.44237	6.99665	1.40989	1.74524			0.313908	188.64	7.56713	15.3822
1.52377	3160.21	1.36151	282.13			1.39968	72.7226	2.05953	4.3465			0.0657812	247.191	0.933716	61.3178
0.126889	2137.98	0.047944	429.369				24.8364		0.915076				275.565		1.88924
1.00071	1378.12	0.194803	138.5				114.444		4.46342				178.562		13.5495
0.299889	1133.5	0.830178	483.565				15.5083		6.75299
0.147803	2235.94	0.539104	204.936				11.2302		1.6562			Figure 3g Muc5b
	1283.37		436.253									WT UV-SeV	WT SeV dpi49	Wfdc21KO UV-SeV	Wfdc21KO SeV dpi49
	2138.89		177.953			Figure 3f Trem2						0.922628	4.01487	3.83829	3.66172
	1212.75		97.1158			WT UV-SeV	WT SeV dpi49	Wfdc21KO UV-SeV	Wfdc21KO SeV dpi49			0.797684	3.83829	1.07749	2.35786
	810.513		257.725			1.00001	6.11177	1.15562	0.77985			1.85806	2.82911	1.23533	2.40583
						1.19353	6.61808	1.43231	1.31313			0.936163	7.13464	1.55926	2.41139
Figure 3c Aqp3						0.937935	3.69233	1.20494	0.97395			0.782307	4.77675	1.19621	2.32981
WT UV-SeV	WT SeV dpi49	Wfdc21KO UV-SeV	Wfdc21KO SeV dpi49			1.12957	2.29232	0.875779	1.33333				3.53272		1.3912
1.0051	374.897	1.63187	57.834			0.854485	7.20026	0.992881	1.20649				3.17749		3.19866
1.52569	289.867	2.48713	99.0783				3.17254		1.06768
1.7302	230.928	2.13036	42.5255				7.435		1.18324
1.28059	168.286	1.43043	113.628				2.34083		1.57098			Figure 3i F4/80
0.901251	302.475	1.665	67.0308				1.75078		1.21251				UV-SeV					SeV dpi 49
	231.508		89.8715									WT	1.31046	1.65395	1.17086	1.50038	1.19989	11.0494	10.9004	9.23403	9.81054	9.46013
	262.723		56.996			Figure 3f Il6						Wfdc21KO	1.38574	1.15735	1.40958	1.38197	1.51091	2.8781	2.67216	1.47156	1.58246	2.55963
	169.44		32.5976			WT UV-SeV	WT SeV dpi 49	Wfdc21KO UV-SeV	Wfdc21KO SeV dpi 49
	117.863		89.0573			0.370113	10.8842	0.458885	4.29554			Figure 3j Muc5ac
						0.932831	13.1874	1.40211	7.23227				UV-SeV					SeV dpi 49
Fgure 3c Trp63						1.03424	13.2187	1.25844	12.3668			WT	0.00227101	0.000858738	0.0010989	0.00106421	0.000537057	2.75789	1.90164	2.38267	3.11953	1.55791
WT UV-SeV	WT SeV dpi 49	Wfdc21KO UV-SeV	Wfdc21KO SeV dpi 49			2.14282	14.4593	0.63843	5.18643			Wfdc21KO	0.00093633	0.00136861	0.00118977	0.00142207	0.000811908	0.632244	0.0960307	0.0655308	0.0411353	0.146341
0.865532	47.046	1.32686	13.1187			1.31541	23.3703	0.70242	11.1896
1.31922	43.9155	1.07674	9.47649				19.7201		2.36277			Figure 3j Muc5b
0.997053	28.6058	1.24139	10.3252				16.7786		12.4539				UV-SeV					SeV dpi 49
0.65326	37.4651	1.40836	8.35736									WT	0.00264951	0.00128811	0.0014652	0.00141894	0.00107411	4.87934	7.5082	6.89531	4.66472	4.94468
1.36922	21.51	1.96628	20.2002									Wfdc21KO	0.00187266	0.00182482	0.00148721	0.00170648	0.00108254	0.948367	0.544174	0.557012	0.452489	0.243902
	29.7176		2.87153
	30.4723		13.968
Figure 3d IL33
WT UV-SeV	WT SeV dpi49	Wfdc21KO UV-SeV	Wfdc21KO SeV dpi49
1.00068	2.69963	1.20961	2.47355
1.13195	4.15117	1.0488	3.53027
0.888987	3.70863	1.60055	2.75615
1.31383	3.62463	0.997381	3.66623
1.1203	3.88037	1.96202	3.38167
	3.18998		3.5484
	5.56643		3.7724
	4.6512		2.97924
	3.39787		3.02056
Figure 3e Serpinb2
WT UV-SeV	WT SeV dpi 49	Wfdc21KO UV-SeV	Wfdc21KO SeV dpi 49
0.864069	67.1747	1.47978	11.4908
1.15187	122.593	0.760853	7.8319
0.919333	65.7972	0.8055	10.9774
0.682321	87.6897	1.53372	8.95677
1.60918	55.7695	0.825304	28.8738
	61.9948		1.6503
	69.0894		16.8992
Figure 3e Ltf
WT UV-SeV	WT SeV dpi 49	Wfdc21KO UV-SeV	Wfdc21KO SeV dpi 49
0.926501	315.039	1.39848	86.0899
1.15316	648.785	0.893732	64.6386
1.35389	477.992	1.24381	84.1037
0.668418	459.101	1.51895	72.5501
1.04576	294.626	1.31318	152.069
	284.988		9.00661
	413.718		100.871
Figure 3e Cxcl17
WT UV-SeV	WT SeV dpi 49	Wfdc21KO UV-SeV	Wfdc21KO SeV dpi 49
0.961664	4.90105	0.929859	3.05189
1.27139	6.00243	0.997549	3.22781
1.1494	7.2306	0.917195	3.7232
0.804826	6.15938	1.13808	2.07314
0.90324	6.56216	1.41767	3.33627
	6.11153		1.34823
	6.26285		3.15213
Figure 3e Nos2
WT UV-SeV	WT SeV dpi 49	Wfdc21KO UV-SeV	Wfdc21KO SeV dpi 49
0.641195	20.6515	2.02716	4.17015
1.43173	110.72	3.74301	5.37247
0.950789	32.577	0.904674	5.43464
0.918949	19.5058	1.30955	5.91688
1.37285	103.225	1.32025	8.37768
	43.7912		1.34569
	15.1312		3.89679

## Sheet: Figure 4
Figure 4b						Figure 4c			Figure 4f
	diff PBS	diff 12 d	diff 21 d	diff 49 d			Cluster 3		WTUV	WT 5	WT 12	WT 21	WT49	Wfdc21 KO UV	Wfdc21KO 5	Wfdc21KO 12	Wfdc21KO 21	Wfdc21KO 49
1. Endothelial cells	275	-165	134	225		C1qa	4.64483		0	0	2.3915	8.36207	10.3129	0	0	0.929752	2.62902	5.30376
2. B cells	104	-519	-188	683		C1qb	4.53253		0	0	1.92616	5.68769	8.54271	0	0	0.759734	3.7092	3.47648
3. moDCs	-7	557	214	192		C1qc	4.21536		0	0	4.03226	8.66935	8.44017	0	0	1.7316	3.16594	3.07102
4. M2 AMs	-56	-224	177	450		Apoe	4.20247		0	0	3.64631	7.52257	9.79827	0	0	1.47679	2.97324	6.85435
5. Fibroblast	-11	-78	121	162		Gpnmb	3.10944		0	0	3.04017	6.78643	11.3654	0	0	0.724638	1.97917	4.13793
6. Interstitial macrophages	-237	-3	47	-787		Ctsb	3.03294
7. Monocytes	-158	-163	-28	-86		Ctss	2.98543		Figure 4g BAL fluid
8. CD4-CD8- T cells	-46	-118	-56	168		Ms4a7	2.94088		UV-SeV	SeV dpi 5	SeV dpi 12	SeV dpi 21	SeV dpi 49
9.CD4 positive T cells	-43	53	125	108		Fabp5	2.88922		0.227373	4.42802	15.6009	6.09329	11.5731
10. CD8 positive T cells	-5	125	49	33		Lgmn	2.87214		0.636489	5.11948	11.3542	3.55792	10.0577
11. Endothelial cells	75	-32	-105	-46		H2-Eb1	2.51208		0.532769	1.61606	12.7083	5.79366	8.27717
12. Dendritic cells	-43	-29	92	216		Trem2	2.47361		0.27347	4.41073	13.2788	3.34472	7.60299
13. AT2 cells	-52	-19	-22	13		Cxcl16	2.42364		1.65064	5.03305	12.5124	3.00475	9.24522
14. NK cells	-28	-47	7	100		Psap	2.39403
15. Mesenchymal cells	74	268	-12	-5		H2-Ab1	2.39033		Figure 4g Lung tissue
16. Mesenchymal cells	3	-9	-32	-35		Aif1	2.36261		UV-SeV	SeV dpi 5	SeV dpi 12	SeV dpi 21	SeV dpi 49
17. Basal cells	-5	271	94	145		Mafb	2.34658		15.7467	16.4727	51.2879	35.5571	74.0025
18. AT2 cells	8	-40	-64	-202		Tgfbi	2.2962		17.7865	16.8876	50.9768	38.6341	66.2927
19. Proliferative unknown cells	-12	-19	17	40		H2-Aa	2.29538		19.3077	22.4539	44.5807	44.2696	66.8804
20. AT1 cells	55	12	-6	50		Lgals3	2.26164		17.3371	14.6403	34.2088	41.1234	71.133
21. B cells	1	244	0	9					19.8955	15.3664	35.9374	35.488	72.1701
22. Endothelial cells	23	-5	8	39
23. Smooth muscle cells	16	-2	-29	5					Figure 4h BAL fluid
24. Fibroblast	-22	-7	-12	-52					WT UV-SeV	WT SeV dpi 49	Wfdc21KO UV-SeV	Wfdc21KO SeV dpi 49
25. M2 AMs	8	81	128	32					0.227373	8.47884	0.158226	3.21795
26. Proliferative M2 AMs	-5	-56	5	23					0.636489	8.33479	0.146702	3.29863
27. Interstitial macrophages	-39	-21	6	-17					0.532769	9.37775	0	3.13152
28. Endothelial cells	19	-6	-4	4					0.27347	10.219	0.181275	2.95289
29. AT2/AT1 cells	-23	11	-3	-35					1.65064	6.78476	0.0256956	2.82036
30. Fibroblast	21	-4	10	0
31. Endothelial cells	-3	-10	6	7					Figure 4h Lung tissue
32. Club/Ciliated cells	-5	-1	-1	29					WT UV-SeV	WT SeV dpi 49	Wfdc21KO UV-SeV	Wfdc21KO SeV dpi 49
33. Basophils	-6	-12	2	-3					15.7467	73.7951	10.3187	28.5733
34. CD11b high macrophages	-1	-23	-17	-4					17.7865	77.1487	11.5288	35.1077
35. B cells	15	-3	5	15					19.3077	89.4567	11.8399	27.1213
36. Interstitial macrophages	3	3	7	-18					17.3371	86.4835	9.97296	15.3318
									19.8955	93.7784	8.83205	42.0223

## Sheet: Figure 5
Figure 5b
	WT IgG Control										WT anti-GPNMB
0	100	100	100	100	100	100	100	100	100	100	100	100	100	100	100	100
1	92.891	92.823	92.7928	93.0233	92.9648	93.4579	93.1217	92.9648	92.8251	93.1818	92.3445	92.8934	93.1579	93.0233	92.891	93.9815
2	93.8389	93.7799	94.5946	94.4186	94.9749	93.4579	94.1799	92.9648	94.1704	94.0909	94.2584	94.4162	94.7368	93.0233	94.7867	94.4444
4	90.9953	89.9522	90.991	93.0233	87.9397	89.7196	88.8889	90.4523	88.7892	91.3636	91.3876	90.8629	93.6842	88.8372	90.9953	91.6667
5	89.0995	84.2105	87.8378	91.1628	84.4221	88.3178	82.5397	86.4322	82.9596	89.5455	86.6029	86.2944	86.3158	86.0465	86.2559	87.963
6	82.4645	82.2967	82.8829	82.7907	82.4121	83.1776	82.5397	82.4121	82.9596	82.7273	82.7751	82.2335	82.1053	81.8605	83.8863	81.4815
7	77.7251	77.512	77.9279	77.6744	82.9146	77.5701	77.7778	77.3869	78.0269	77.7273	77.512	77.1574	77.3684	77.6744	77.7251	78.2407
8	77.7251	79.4258	78.3784	83.2558	77.8894	83.1776	74.6032	78.8945	79.8206	78.6364	78.9474	80.203	80	78.6047	80.0948	82.4074
9	82.9384	82.2967	82.4324	82.3256	82.4121	82.7103	82.5397	81.9095	82.5112	82.7273	83.7321	83.7563	83.6842	83.7209	83.8863	84.7222
10	87.6777	86.6029	85.5856	86.9767	85.4271	87.8505	86.7725	86.9347	85.2018	88.6364	88.9952	89.3401	90.5263	87.4419	89.0995	89.3519
12	95.7346	92.3445	90.5405	94.4186	93.4673	91.5888	88.8889	88.4422	89.6861	88.1818	93.3014	93.401	95.7895	96.2791	95.2607	91.2037
13	92.4171	92.3445	92.3423	94.4186	94.4724	92.5234	92.0635	92.4623	92.3767	92.2727	93.7799	95.4315	95.2632	96.7442	95.2607	93.9815
14	94.7867	94.2584	94.1441	95.3488	95.9799	94.3925	93.1217	94.4724	93.2735	94.5455	97.6077	97.4619	97.3684	97.6744	96.6825	98.1481
15	97.6303	93.7799	97.7477	97.2093	97.4874	95.7944	95.7672	96.4824	96.4126	98.1818	98.5646	101.015	98.9474	100.93	97.6303	98.6111
16	99.5261	99.5215	99.5495	100	100	100	98.9418	98.4925	99.1031	99.5455	100	103.046	100	102.791	99.5261	100.926
17	100.948	100.478	100.901	100.93	100.503	100.935	100.529	100.503	100.897	100.909	101.914	103.046	102.105	104.186	102.37	101.852
18	102.844	102.871	103.153	102.791	102.513	103.271	103.175	103.518	103.139	102.727	104.306	104.569	103.158	104.186	104.265	104.167
19	103.318	103.349	104.955	103.721	102.513	103.738	103.704	103.518	103.587	104.091	104.785	105.584	103.158	105.116	105.213	104.63
20	103.318	103.828	104.505	104.186	103.518	103.271	103.704	105.025	104.484	105	105.742	105.584	104.211	105.116	105.213	105.556
21	103.791	103.349	104.955	108.837	103.518	105.14	105.291	104.523	104.484	105	105.742	106.091	104.211	104.651	105.687	105.556
Figure 5e Krt5+				Figure 5e PAS+				Figure 5e Hematoxylin+
SeV-UV	SeV + IgG	SeV + Gpnmb Ab		SeV-UV	SeV + IgG	SeV + Gpnmb Ab		SeV-UV	SeV + IgG	SeV + Gpnmb Ab
0.0253851	10.4116	1.69487		0	0.736546	0.178715		1.47584	23.9659	10.7334
0.0559566	7.87449	4.05699		0	1.19343	0.0651772		1.02195	24.6434	13.9746
0.0316384	10.7533	4.23344		0	1.08464	0.215694		1.19455	28.839	8.37773
0.0332661	10.9336	4.55791		0	1.26934	0.174767		1.01345	19.0428	5.79989
0.0594078	9.89085	7.0525		0	0.57539	0.104755		0.806476	26.238	12.3524
	9.5403	5.10423			0.945774	0.0238171			28.9389	7.94876
	13.3155				1.74245				18.4001
	13.3731				0.980606				22.4047
	8.77439				0.924172				25.7094
	7.36678
Figure 5g				Figure 5i Gpnmb+CD11c+				Figure 5i Gpnmb+F4/80+
SeV-UV	SeV + IgG	SeV + GPNMB Ab		SeV-UV	SeV + IgG	SeV + GPNMB Ab		SeV-UV	SeV + IgG	SeV + Gpnmb Ab
5.37975	15.3539	14.6179		0	10.6383	3.15091		0	12.9489	2.84665
4.04192	14.4828	17.496		0	12.7273	2.26131		0	14.7287	1.9475
4.81203	19.1083	19.4548		0	8.13397	1.68675		0	10.4938	3.39404
3.99306	16.7012	15.7447		0	11.6923	4.95575		0	13.9853	2.49777
3.25815	21.6511	14.587		0	9.76331	2.66552		0	7.63132	3.9959
	19.5006	19.8397			9.47752	1.72185			9.47752	2.80612
	16.4286	16.0891			6.98132				12.1767
		20.8917			14.3843				13.1285
					9.67008				11.2652
					8.59213				11.6613

## Sheet: Figure 6
Figure 6a Krt5				Figure 6a Aqp3				Figure 6a Trp63				Figure 6b
SeV-UV	Ctrl-IgG	Anti-Gpnmb		SeV-UV	Ctrl-IgG	Anti-Gpnmb		SeV-UV	SeV+Anti-Gpnmb	SeV+IgG		SeV-UV	Ctrl-IgG	Anti-Gpnmb
5.19692	3679.41	1652.96		1.09528	121.432	67.1188		0.934481	13.707	19.0095		1.00032	6.30892	4.41398
0.343816	4352.45	1384.43		0.893737	196.62	60.5374		0.855469	12.4174	23.1962		0.946363	5.71076	4.04356
0.781524	4945.48	3827.15		0.893419	140.084	148.466		1.04563	21.2762	24.3395		1.04276	6.72109	7.26791
1.29761	3046.68	2990.9		1.07772	142.545	129.089		1.04331	16.8558	14.8574		0.982547	4.10839	4.82832
0.644786	4750.74	1178.04		1.07958	188.063	67.5845		1.1614	10.8056	23.5041		1.30144	4.748	3.1719
	3460.26	2727.61			186.072	152.967			18.4234	24.4234			4.88811	2.91401
	5038.94				254.266					19.3937			4.38191
	3500.66				145.279					26.2623			5.57307
	5256.92				213.688					27.5615			6.40077
	4947.25				191.868					17.7575			7.71197
Figure 6c Serpinb2				Figure 6c Ltf				Figure 6c Cxcl17				Figure 6c Nos2
SeV-UV	SeV+Anti-Gpnmb	SeV+IgG		SeV-UV	SeV+Anti-Gpnmb	SeV+IgG		SeV-UV	SeV+Anti-Gpnmb	SeV+IgG		SeV-UV	SeV+Anti-Gpnmb	SeV+IgG
1.00868	10.7018	45.5107		1.36254	63.7116	136.705		0.943445	3.04283	5.32657		0.528839	6.76031	23.1657
1.37509	21.0985	25.9661		0.987399	83.4055	145.77		0.989007	3.07287	6.59712		0.563699	5.14331	40.644
0.982937	20.3839	21.4935		1.00936	106.912	97.364		0.956474	4.1729	3.78622		3.1746	15.8083	31.7597
0.940992	21.7566	16.8432		0.779007	148.537	113.584		0.922556	4.53153	4.35248		1.2523	3.76521	12.695
0.785623	8.23293	43.4075		0.949313	46.5928	147.323		1.22633	3.05552	5.89197		0.871868	17.5922	26.1521
	27.2309	43.7234			122.087	171.633			3.83943	4.92056			5.77769	10.4425
		45.8902				190.662				6.34297				17.5547
		25.0478				104.845				5.00405				35.2724
		26.6685				184.302				5.71388				58.8507
		44.7402				179.758				7.16403				29.1361
Figure 6d Il13				Figure 6d Arg1				Figure 6d Trem2				Figure 6e Il6
SeV-UV	Ctrl-IgG	Anti-Gpnmb		SeV-UV	Ctrl-IgG	Anti-Gpnmb		SeV-UV	Ctrl-IgG	Anti-Gpnmb		SeV-UV	SeV+Anti-Gpnmb	SeV+IgG
0.805406	41.7742	37.5874		0.856257	135.511	8.20741		0.856257	135.511	8.20741		0.582439	3.83777	11.9335
1.2038	52.675	4.09882		1.09415	126.841	2.02639		1.09415	126.841	2.02639		0.697424	3.46564	11.095
1.44938	100.927	60.4633		0.927607	141.834	100.392		0.927607	141.834	100.392		1.26559	4.67686	10.6899
1.26925	43.7977	8.90616		1.08069	49.6271	3.78127		1.08069	49.6271	3.78127		1.37961	9.58833	4.23099
0.72301	22.492	6.32617		1.08064	26.2933	8.53382		1.08064	26.2933	8.53382		1.43145	2.93247	11.6474
	27.4332	5.31204			17.5797	1.84298			17.5797	1.84298			5.74058	7.42277
	37.3341				42.425				42.425					6.38283
	53.6218				164.355				164.355					11.365
	101.086				346.675				346.675					12.7851
	78.4193				183.543				183.543					11.3014
Figure 6f Muc5ac				Figure 6f Clca1				Figure 6f Muc5b
SeV-UV	Ctrl-IgG	Anti-Gpnmb		SeV-UV	Ctrl-IgG	Anti-Gpnmb		SeV-UV	Ctrl-IgG	Anti-Gpnmb
1.12708	82.4596	40.764		9.0259	255.576	130.921		1.16133	3.96029	4.36007
1.1506	192.311	14.4568		0.131174	538.475	27.9653		0.989479	9.73662	1.98284
0.941106	156.22	99.6617		0.381804	392.774	183.595		0.888767	5.41543	6.57063
0.86003	45.3674	13.3878		0.14798	202.056	47.8075		0.837093	4.33903	3.06226
0.955823	37.9536	8.63548		0.330714	133.134	33.1342		1.1819	4.91733	2.56621
	46.8125	7.60899			134.828	11.8881			4.596	3.0859
	94.4892				190.968				5.7936
	135.291				497.803				7.19455
	56.2475				199.253				4.84448
	141.191				353.395				7.20598
Figure 6h Muc5ac+				Figure 6h Muc5b+
SeV-UV	SeV + IgG	SeV + GPNMB Ab		SeV-UV	SeV + IgG	SeV + GPNMB Ab
0.0096432	2.56295	0.470286		0.00192864	3.86691	0.89782
0.00935891	2.48943	1.05843		0.0140384	8.54861	1.56647
0.00120156	3.09446	0.503778		0.0030039	11.0206	1.5953
0.00842697	1.99042	0.24975		0.011236	7.62993	0.899101
0.0083682	2.57133	0.390625		0.0125523	5.2131	1.12305
	2.8842	0.206429			10.805	0.855205
	1.79974				5.72644
	1.46341				2.82413
	2.75746				9.51041
	2.85955				5.67704

## Sheet: Figure 7
Figure 7b
	WT IgG Control								WT anti-CD44
0	100	100	100	100	100	100	100		100	100	100	100	100	100	100	100
1	96.2085	89.9522	94.1441	87.4419	96.9849	92.0561	94.1799		88.5167	93.401	95.7895	93.0233	93.3649	94.4444	91.2442	94.3662
2	95.7346	91.866	94.1441	89.7674	97.9899	92.9907	94.1799		92.823	93.401	93.1579	93.9535	94.7867	95.3704	91.7051	93.4272
4	92.4171	88.5167	92.7928	86.9767	92.4623	87.3832	89.9471		89.9522	91.8782	88.9474	91.6279	91.9431	92.1296	86.1751	92.4883
5	89.0995	85.1675	91.8919	84.6512	88.9447	82.243	86.2434		86.6029	88.8325	85.2632	88.8372	88.6256	88.8889	80.1843	91.0798
6	86.2559	83.2536	88.7387	83.7209	87.9397	81.7757	84.127		82.7751	86.2944	82.1053	85.5814	85.3081	87.5	74.1935	88.7324
7	79.1469	74.1627	81.5315	76.2791	78.8945	73.8318	77.2487		78.9474	79.1878	75.2632	83.2558	83.4123	84.2593	71.4286	87.3239
8	79.1469	76.0766	85.1351	78.6047	78.392	74.2991	79.8942		73.2057	76.1421	70	77.6744	77.7251	80.0926	67.2811	82.6291
9	82.9384	78.4689	89.1892	82.7907	80.9045	78.972	82.5397		75.1196	79.6954	73.1579	77.2093	79.1469	80.5556	66.8203	85.446
10	84.8341	81.8182	90.5405	85.5814	82.4121	81.7757	84.6561		78.9474	82.2335	75.7895	80.4651	81.0427	82.4074	68.6636	87.3239
12	88.6256	88.9952	93.2432	91.6279	86.4322	88.3178	88.8889		87.0813	87.8173	82.1053	86.9767	84.8341	86.1111	72.3502	91.5493
13	91.9431	89.4737	95.045	90.6977	92.4623	91.1215	93.6508		91.866	92.3858	85.7895	92.093	89.5735	88.4259	75.576	93.8967
14	97.1564	94.7368	97.2973	95.814	93.4673	94.8598	95.7672		94.2584	97.4619	87.3684	96.7442	92.4171	93.5185	81.5668	95.7746
15	98.5782	96.6507	99.0991	98.1395	93.9698	97.1963	95.7672		97.6077	99.4924	90.5263	97.6744	94.3128	96.2963	83.871	96.7136
16	99.5261	97.6077	100.45	99.5349	94.4724	99.0654	95.2381		99.5215	100.508	92.1053	98.1395	95.2607	98.1481	86.1751	97.1831
18	99.5261	98.0861	101.802	101.395	95.4774	101.869	97.3545		102.871	103.553	95.7895	100.93	98.5782	100	91.2442	100
19	99.0521	98.5646	102.703	102.791	95.9799	102.804	98.4127		103.349	104.061	96.3158	102.326	100	100.463	93.0876	100
20	101.896	100.957	106.757	105.581	98.4925	105.607	100.529		104.785	106.091	97.8947	103.256	100	102.315	94.0092	100.469
21	103.318	102.871	108.559	107.442	100	107.477	103.175		108.134	108.629	100	105.581	102.37	104.167	95.8525	102.347
22	104.265	104.306	109.91	108.837	101.005	108.879	104.762		110.048	109.645	101.053	106.047	103.318	104.63	96.3134	102.817
23	105.213	105.742	111.261	110.698	102.01	109.813	105.82		112.44	111.675	103.158	107.442	105.213	106.019	97.235	103.756
Figure 7e Krt5+				Figure 7e PAS+				Figure 7e Hematoxylin+
SeV-UV	SeV + IgG	SeV + CD44 Ab		SeV-UV	SeV + IgG	SeV + CD44 Ab		SeV-UV	SeV + IgG	SeV + CD44 Ab
0.010031	12.1978	2.21114		0	0.770774	0.19454		1.08749	20.7376	8.83579
0.410397	18.764	5.95582		0	1.29159	0.249893		1.01166	29.1466	12.1209
0.0360493	20.1491	4.59599		0	0.994119	0.161072		0.788016	20.6895	10.2657
0.0378064	10.2423	4.55791		0	1.53599	0.0759006		1.63603	26.0919	15.5729
0.0476988	15.5695	7.29086		0	1.19409	0.227998		0.9547	19.062	8.55266
	15.7457	5.10423			1.17084	0.0446237			25.8153	7.63727
	21.3377	8.05952			1.47761	0.08521			20.7626	9.43758
		8.22385				0.0700686				7.60149
Figure 7g Gpnmb+CD11c+				Figure 7g Gpnmb+F4/80+
SeV-UV	SeV + IgG	SeV + CD44 Ab		SeV-UV	SeV + IgG	SeV + CD44 Ab
0.0165494	13.1406	4.35572		0.0165494	9.58165	4.82921
0.0132802	8.35118	5.26316		0.0132802	15.4653	2.68767
0.0063234	8.05044	1.96592		0.0063234	10.4938	3.76492
0.0197472	14.2292	4.43587		0.0197472	13.2017	4.12262
0.01321	9.8778	5.05618		0.01321	10.2639	4.01567
	9.47752	2.75304			12.7983	2.10697
	10.9608	2.94388			14.5411	3.09278
		1.84758				3.63636

## Sheet: Figure 8
Figure 8b
Aqp3++ cells	Aqp3++ cells + Lung monocytes	Aqp3++ cells + Lung moDCs	Aqp3++ cells + Lung CD11b+ DCs	Aqp3++ cells + Lung CD103+ DCs
14	22	39	22	18
17	23	31	15	26
11	18	29	14	23
Figure 8c
0	1 ng/mL	10 ng/mL	100 ng/mL
15	22	34	33
21	26	40	42
19	27	33	38
Figure 8d
10 µg/mL IgG	10 µg/mL anti-CD44	10 ng/mL GPNMB + 10 µg/mL IgG	10 ng/mL GPNMB + 10 µg/mL anti-CD44
17	18	36	23
23	22	31	24
20	19	40	16
14	16	35	26
15	14	37	27
Figure 8e Cxcl17					Figure 8e Il33
0	1.09516	0.946235	0.964494		0	1.05625	1.01877	0.929033
1 ng/mL	2.13463	3.07846	2.77999		1 ng/mL	1.95231	1.67801	1.13675
10 ng/mL	4.49216	4.1794	3.67742		10 ng/mL	2.33619	2.49744	2.67583
100 ng/mL	4.20247	6.15649	6.62735		100 ng/mL	4.67068	4.16804	4.70584
Figure 8g Organoid number					Figure 8g Cxcl17					Figure 8g Il33
0	1 ng/mL	10 ng/mL	100 mg/mL		0	1 ng/mL	10 ng/mL	100 mg/mL		0	1 ng/mL	10 ng/mL	100 mg/mL
6	7	11	13		0.862774	1.24909	1.87131	2.60503		0.977244	1.36657	3.55466	5.68043
8	8	10	11		1.04595	1.0588	1.63685	2.47099		1.22191	1.4102	3.14666	6.79901
6	9	12	14		1.10805	1.07532	1.73732	2.86772		0.837974	1.6241	3.5679	5.56526

## Sheet: Suppl. Figure 3
Figure S3a
	WT PR8										Wfdc21KO PR8
0	100	100	100	100	100	100	100	100	100	100	100	100	100	100	100	100	100	100
1	97.619	95.3975	97.8541	97.4576	95.9091	97.2656	98.3051	96.7442	99.5671	96.2441	94.7368	97.235	96.7213	95.3704	92.827	92.6829	95.0673	97.2222
3	99.0476	94.9791	97.4249	99.5763	94.5455	94.5312	96.6102	94.4186	99.1342	94.8357	97.6077	96.3134	97.9508	93.0556	89.0295	93.6585	94.6188	94.9074
4	100	94.5607	96.9957	101.695	93.1818	91.4062	94.9153	92.093	99.1342	93.8967	98.0861	96.3134	98.7705	91.6667	86.9198	94.1463	95.0673	93.5185
5	94.7619	89.9582	95.279	97.0339	89.0909	88.2812	88.1356	88.8372	95.671	92.0188	90.4306	93.5484	95.082	92.5926	84.3882	89.7561	97.3094	90.7407
6	90	83.2636	86.6953	87.7119	81.8182	82.0312	83.0508	83.2558	87.8788	82.6291	80.8612	82.0276	89.7541	85.1852	79.7468	82.9268	88.7892	82.8704
7	82.8571	78.2427	80.2575	80.5085	76.8182	76.9531	76.6949	75.814	80.9524	77.4648	74.6411	77.4194	83.6066	78.2407	75.5274	76.0976	79.3722	76.3889
8	77.1429	73.6402	75.1073	75.8475	74.5455	72.2656	72.4576	71.6279	75.7576	72.3005	70.8134	73.7327	80.7377	75	72.1519	72.6829	72.6457	71.7593
9	78.0952	74.0586	76.3948	75.8475	79.0909	73.8281	71.6102	70.6977	74.4589	72.77	71.2919	74.1935	84.4262	79.1667	67.5105	72.1951	75.3363	71.7593
11	79.5238	74.8954	78.97	75.4237	88.6364	77.3438	70.7627	69.3023	72.2944	74.1784	72.2488	76.0369	90.1639	85.1852	76.7932	71.2195	79.8206	71.7593
12	89.0476	81.1715	85.4077	80.5085	93.6364	82.4219	71.6102	70.6977	74.8918	77.9343	75.5981	82.4885	93.8525	90.2778	81.8565	74.1463	88.7892	71.7593
13	92.381	85.3556	88.412	84.322	95	87.8906	74.1525	73.9535			78.4689	85.7143	96.3115	93.9815	86.0759	75.6098	91.4798	72.2222
14	96.1905	89.9582	91.4163	88.9831	96.3636	93.75	76.6949	77.2093			84.2105	89.4009	98.7705	98.1481	90.2954	79.0244	94.1704	72.6852
15	100	92.887	93.5622	91.5254	97.7273	96.0938	80.5085	80			85.1675	92.1659	100	99.0741	91.1392	81.4634	95.0673	75
16	99.5238	94.1423	93.5622	93.6441	98.1818	96.875	84.322	79.0698			88.0383	94.0092	101.23	99.537	91.9831	82.439	95.9641	77.7778
18	98.5714	96.6527	92.7039	97.4576	98.1818	98.0469	91.1017	86.9767			92.3445	96.7742	102.459	100.926	93.2489	82.9268	98.2063	81.9444
19	99.5238	97.0711	93.5622	97.8814	99.0909	98.8281	91.5254	89.3023			96.1722	97.235	103.279	100.926	93.6709	82.9268	99.1031	83.7963
20	100	97.0711	93.9914	98.3051	99.5455	99.6094	91.5254	90.6977			98.5646	98.6175	103.689	100.926	93.6709	82.9268	99.5516	84.7222
21	100.476	96.6527	95.279	97.8814	100.909	98.8281	92.3729	92.093			100	99.0783	103.689	102.315	94.5148	83.4146	100.448	86.5741
Figure S3b
	WT					Wfdc21KO
UV-PR8	0	0	0	0	0	0	0	0	0	0
PR8 dpi 5	2.47988e+07	2.9324e+07	2.63757e+07	2.7423e+07	1.91639e+07	1.92779e+07	8.1443e+06	1.83073e+07	2.04262e+07	1.10784e+07
PR8 dpi 12	29379.3	1325.15	4347.91	4705.54	25268.3	52407.2	6962.41	33453.9	28597.4	19448.9
Figure S3e PAS+					Figure S3e Hematonxylin+
WT PR8-UV	WT PR8 dpi 21	Wfdc21KO PR8-UV	Wfdc21KO PR8 dpi 21		WT PR8-UV	WT PR8 dpi 21	Wfdc21KO PR8-UV	Wfdc21KO PR8 dpi 21
0	0.893504	0	0.126135		0	18.015	0	9.78809
0	0.290831	0	0.102512		0	13.7915	0	4.84367
0	0.346955	0	0.218341		0	9.54125	0	7.95384
0	0.423131	0	0.15534		0	15.1093	0	6.17476
0	0.589879	0	0.0282187		0	7.10959	0	4.58554
	0.3207		0.107836			11.7493		5.10424
	0.598504		0.256703			8.92768		9.61209
Figure S3f Krt5									Figure S3f Aqp3									Figure S3f Trp63
WT-UV	Wfdc21KO-UV	WT-5d	Wfdc21KO-5d	WT-12 d	Wfdc21KO-12d	WT-21 d	Wfdc21KO-21d		WT-UV	Wfdc21KO-UV	WT-5d	Wfdc21KO-5d	WT-12 d	Wfdc21KO-12d	WT-21 d	Wfdc21KO-21d		WT-UV	Wfdc21KO-UV	WT-5d	Wfdc21KO-5d	WT-12 d	Wfdc21KO-12d	WT-21 d	Wfdc21KO-21d
1.40331	0.227798	48.4616	0.502064	2737.49	151.106	1241.94	7.0767		1.46956	0.91024	0.940664	1.85303	15.8761	1.06959	9.15521	0.99219		1.05455	0.944805	0.468656	0.346601	3.17755	0.445379	2.69574	0.569707
0.665854	0.960532	149.791	45.6964	8572.38	62.3006	5664.37	239.017		1.06119	1.16885	2.0227	1.55446	34.9508	1.0869	39.9958	3.5805		1.05234	0.940348	0.490215	0.367946	5.32754	0.563751	10.4231	1.13644
0.250191	73.6857	48.7539	50.2451	4365.65	2194.47	880.028	42.7222		0.692719	0.81042	0.765029	1.52793	13.2599	9.96787	5.93787	2.00738		0.723495	1.4843	0.297887	0.25466	2.0821	1.84709	2.63892	0.581569
2.83401	1.03604	31.4737	52.2861	3298.86	989.367	965.504	1249.26		1.00312	1.12582	0.875933	1.38408	12.8252	5.31067	8.9622	16.5186		0.975722	1.03515	0.393595	0.525796	7.04314	1.60355	2.6191	2.85265
1.5278	0.611436	121.042	20.6468	4957.42	986.351	2658.95	881.191		0.926441	0.874734	1.7741	1.01845	16.4869	2.53125	21.8904	12.2521		1.28314	0.702678	0.616681	0.464038	2.48102	1.01654	5.10989	2.99428
						1504.34	80.7471								10.7172	4.72711								2.92095	0.946238

## Sheet: Suppl. Figure 4
Figure S4c Gpnmb
WT UV-SeV	WT SeV dpi 5	WT SeV dpi 12	WT SeV dpi 21	WT SeV dpi 49
0.975598	1.76413	4.27473	6.08695	6.72862
1.06112	3.06969	5.55805	6.9339	7.48865
1.03362	3.78421	5.86844	5.57453	8.3478
1.03069	2.04991	4.22341	5.6812	7.52607
0.906332	1.87859	5.4741	5.72368	8.96029
Figure S4c Cxcl17
WT UV-SeV	WT SeV dpi 5	WT SeV dpi 12	WT SeV dpi 21	WT SeV dpi 49
1.1109	2.25747	1.94805	2.72076	5.39321
1.31598	0.388613	1.7804	3.94048	5.28464
1.58636	1.79207	2.83089	4.6122	4.24282
1.47967	1.76399	4.0831	4.11813	4.85174
1.37046	1.95371	2.70306	4.05376	4.3387

[truncated: 2 more sheets: Suppl. Figure 5, Suppl. Figure 7]
